# Supplementary material for: Diagnostic delay in monogenic disease: A scoping review
Source: Genet Med. Author manuscript; Available in PMC 2024 May 31. (PMC11140588; doi:10.1016/j.gim.2024.101074)
Supplement: supplemental material [file NIHMS1994306-supplement-supplemental_material.zip]

Archive with 3 entries (3 files):
- 1-s2.0-S1098360024000078-mmc1.xlsx
- 1-s2.0-S1098360024000078-mmc2.xlsx
- 1-s2.0-S1098360024000078-mmc3.pdf
