# Supplementary material for: Diagnostic delay in monogenic disease: A scoping review
Source: Genet Med. Author manuscript; Available in PMC 2024 May 31. (PMC11140588; doi:10.1016/j.gim.2024.101074)
Supplement: supplemental material [file NIHMS1994306-supplement-supplemental_material.zip › 1-s2.0-S1098360024000078-mmc1.xlsx]

## Sheet: Table S1
Screening round	Inclusion	Exclusion
Title and abstract screening	The publication is primary research in a peer-reviewed journal or a conference paper.	Case reports of individual patients.
Title and abstract screening	The publication has an abstract available.	The publication has no abstract available.
Title and abstract screening	The publication is written in English	The publication is written in any other language than English.
Title and abstract screening	The publication contains primary research measuring diagnostic delay in rare disease.	The publication does not attempt to measure diagnostic delay in rare disease.
Full-text screening	The publication quantitatively attempts to measures the length of diagnostic delay in rare disease.	The publication does not measure diagnostic delay in rare disease or quantifies it (e.g., 25% of patients report diagnostic delay).
Full-text screening	The publication is on an OMIM annotated monogenic genetic disorder or group of disorders.	The publication refers to a non OMIM annotated disorder or multifactorial genetic disease.

## Sheet: Table S2
Characteristic
Disease N	Hereditary angioedema 26
	Familial Mediterranean fever 16
	Inborn errors of immunity 12
	Genetic autoinflammatory diseases 11
	Alpha-1 antitrypsin deficiency 9
	Pompe disease 8
	Fabry disease 8
	Duchenne muscular dystrophy 7
	Severe Combined Immunodeficiency 6
	Wilson disease 6
	Common variable immunodeficiency 6
	Gaucher disease 4
	Niemann Pick type C 4
	Rare disease as a group 4
	Myotonic dystrophy 3
	Cerebrotendinous xanthomatosis 3
	Cystic Fibrosis 3
	Primary ciliary dyskinesia 3
	Hypophosphatasia 3
	Herdiatary cardiac amylosis 3
	X-linked agammaglobulinemia 3
	Lysosomal Storage Disorders 3
	Homocystinuria 3
	Acute porphyria 3
	Ceroid lipofuscinosis, neuronal, 2 2
	Multiple endocrine neoplasia type 1 2
	Mucopolysaccharidosis type 7 2
	Farber disease 2
	Primary hyperoxaluria type 1 2
	Friedreich's ataxia 2
	Congenital adrenal hyperplasia 2
	Galactosialidosis 2
	Multiple acyl-CoA dehydrogenase deficiency 2
	Ataxia telangiectasia 2
	Phenylketonuria 2
	Glucose transporter-1 deficiency 2
	Spinal Muscular Atrophy 2
	Glycogen storage disease 2
	Tyrosinemia type 1 2
	Mucopolysaccharidosis type I 1
	Primary Immunodeficiency 1
	Batten Disease 1
	Genetic Treatable intellectual developmental disorder 1
	Tay-Sachs disease 1
	Fascioscapulohumeral muscular dystrophy 1
	Cryopyrin-associated autoinflammatory syndromes 1
	Fatty-acid beta-oxidation disorder 1
	Prader willi syndrome 1
	GM1-GANGLIOSIDOSIS 1
	Rett syndrome 1
	Hemophilia A 1
	Tumour necrosis factor receptor-associated periodic fever syndrome 1
	Hemophilia A and B 1
	Familial amyloidotic polyneuropathy 1
	FKRP-related muscular dystrophy 1
	Neurofibromatosis 2 1
	Cobalamin-dependent remethylation disorders and MTHFR deficiency 1
	Cerebral autosomal dominant arteriopathy with subcortical infarcts and leukoencephalopathy 1
	Hereditary Haemorrhagic Telangiectasia 1
	Primary hyperoxaluria 1
	Autosomal recessive agammaglobulinemia 1
	Prolidase deficiency 1
	Huntington's disease 1
	Dyskeratosis congenita 1
	Hyper-immunoglobulin E syndromes 1
	Tuberous sclerosis complex 1
	Hyper-immunoglobulin M syndrome 1
	Free sialic acid storage disease 1
	Fragile X 1
	Mucopolysaccharidosis type I and 3 1
	ZFYVE26-associated hereditary spastic paraplegia 1
	Adult polyglucosan body disease 1
	Congenital chloride losing diarrhea 1
	Neurofibromatosis 1 1
	Alpha-mannosidosis 1
	Neuronal ceroid lipofuscinosis 2 1
	Leber hereditary optic neuropathy 1
	NLRP3-associated autoinflammatory disease 1
	Limb girdle muscular dystrophy 1
	Cystinosis 1
	Congenital myasthenic syndromes 1
	DiGeorge 1
	Machado-Joseph Disease 1
	Blau syndrome 1
	Turners syndrome 1
	Primary muscular dystrophy 1
	Urea cycle disorders 1
	Biotinidase deficiency 1
	Vitamin D-dependent rickets type 1 1
	Schwannomatosis 1
	WDR45-related developmental and epileptic encephalopathy 1
	Genetic Developmental Encephalopathies 1
	WHIM Syndrome 1
	Tetrahydrobiopterin deficiencies 1
	Erythropoietic porphyria 1
	Tubulinopathies 1
	Morquio A syndrome 1
	Genetic muscular dystrophies 1
	Mucopolysaccharidosis (ALL) 1
	Maple syrup urine 1
	Variant transthyretin amyloidosis 1
	Marfan's syndrome 1
	von Willebrand disease 1
	McArdle disease 1
	Werner syndrome 1
	Metachromatic leukodystrophy 1
	DYSTONIA 12 1
	Mevalonate kinase deficiency 1
	Molybdenum cofactor deficiency type A 1
	Kleine-Levin Syndrome 1
	Isovaleric acidemia 1
Countries N	Multinational 46
	Turkey 21
	USA 21
	Iran 15
	UK 13
	China 13
	Italy 13
	France 11
	Spain 9
	Germany 9
	India 8
	Brazil 7
	Neatherland 6
	Canada 6
	Israel 5
	Japan 5
	Sweden 4
	Serbia 4
	Australia 4
	Russia 3
	Austria 3
	Mexico 3
	Czech republic 2
	Poland 2
	Oman 2
	Morocco 2
	Kuwait 2
	Denmark 2
	Tunisia 2
	Switzerland 2
	Vietnam 1
	Norway 1
	Saudi Arabia 1
	Libya 1
	Belarus 1
	Qatar 1
	Greece 1
	Egypt 1
	Belgium 1
	Finland 1
	Argentina 1
	New Zealand 1
	Algeria 1
	Korea 1

## Sheet: Table S3
Most prevelant genetic diseases studies in the diagnostic delay reseearch	Orpahnet diseases top 20 most prevelant genetic diseases
Hereditary angioedema	Down syndrome
Familial Mediterranean fever	47,XYY syndrome
Inborn errors of immunity	Iniencephaly
Genetic autoinflammatory diseases	Congenital bilateral absence of vas deferens
Alpha-1 antitrypsin deficiency	Asherman syndrome
Pompe disease	Trisomy X
Fabry disease	Genetic peripheral neuropathy
Duchenne muscular dystrophy	AL amyloidosis
Severe Combined Immunodeficiency	Romano-Ward syndrome
Wilson disease	Autosomal dominant polycystic kidney disease
Common variable immunodeficiency	22q11.2 deletion syndrome
Gaucher disease	Osteochondritis dissecans
Niemann Pick type C	Isolated anencephaly/exencephaly
Myotonic dystrophy	Neurofibromatosis type 1
Cerebrotendinous xanthomatosis	Fragile X syndrome
Cystic Fibrosis	Retinitis pigmentosa
Primary ciliary dyskinesia	Charcot-Marie-Tooth disease/Hereditary motor and sensory neuropathy
Hypophosphatasia	Hereditary breast and ovarian cancer syndrome
Herdiatary cardiac amylosis	Craniosynostosis
X-linked agammaglobulinemia	Partial chromosome Y deletion
Lysosomal Storage Disorders	Brugada syndrome
Homocystinuria
Acute porphyria
Concordance between Lists	0
https://www.orpha.net/orphacom/cahiers/docs/GB/Prevalence_of_rare_diseases_by_decreasing_prevalence_or_cases.pdf
Please note there are more on the DD colum due 10 diseases having more than 3 studies resulting in tied top 20 results (see suppment table 2).

## Sheet: Table S5
Genetic Disease	Number of studies reporting specific value for delay	Early vs late onset genetic disease	Average of Reported delay (years) (Mean)	StdDev of Reported diagnostic delay (years)	Min of Reported delay (years)	Max of Reported delay (years)	Range from minium to max
Hereditary angioedema	22	L	10.9064	5.71639	0.7	22.7	22
Inborn errors of immunity	10	E	2.18	1.1731	0.42	3.9	3.48
Familial Mediterranean fever	10	L	7.074	4.78623	1.81	15.5	13.69
Alpha-1 antitrypsin deficiency	8	L	6.8375	1.92794	2.9	9	6.1
Genetic autoinflamtory diseases	8	L	8.3375	7.06742	2.5	23.9	21.4
Duchenne muscular dystrophy	6	E	2.62333	2.4272	0.83	7.4	6.57
Pompe disease	6	L	9.48333	1.97628	7.4	12.9	5.5
Severe Combined Immunodeficiency	5	E	0.186	0.0371484	0.16	0.25	0.09
Common variable immunodeficiency	5	E	7.094	4.88292	0.66	13.9	13.24
Fabry disease	5	L	17.12	11.0884	7	35.8	28.8
Wilson disease	4	L	0.64	0.462241	0.16	1.07	0.91
Rare disease as a group	3	NA	1.72333	0.479201	1.17	2	0.83
X-linked agammaglobulinemia	3	E	4.15	1.37568	2.75	5.5	2.75
Cystic Fibrosis	3	E	4.46667	4.87579	0.8	10	9.2
Niemann Pick type C	3	E	5.23333	2.35867	3	7.7	4.7
Homocystinuria	3	L	9	6.245	2	14	12
Cerebrotendinous xanthomatosis	3	L	20.6	5.09215	16.5	26.3	9.8
Congenital adrenal hyperplasia	2	E	0.555	0.700036	0.06	1.05	0.99
Tyrosinemia type 1	2	E	0.595	0.431335	0.29	0.9	0.61
Lysosomal Storage Disorders	2	E	1.08	0.113137	1	1.16	0.16
Farber disease	2	E	1.575	0.601041	1.15	2	0.85
Gaucher disease	2	L	2.23	2.58801	0.4	4.06	3.66
Ataxia telangiectasia	2	L	2.34	1.89505	1	3.68	2.68
Friedreich's ataxia	2	L	3.015	0.0212132	3	3.03	0.03
Primary hyperoxaluria type 1	2	E	3.3	3.39411	0.9	5.7	4.8
Galactosialidosis	2	E	5.58	3.4224	3.16	8	4.84
Multiple endocrine neoplasia type 1	2	L	6.55	4.31335	3.5	9.6	6.1
Glucose transporter-1 deficiency	2	E	6.675	0.106066	6.6	6.75	0.15
Primary ciliary dyskinesia	2	L	7.085	2.70822	5.17	9	3.83
Herdiatary cardiac amylosis	2	L	8.215	9.02975	1.83	14.6	12.77
Myotonic dystrophy	2	L	10.15	2.33345	8.5	11.8	3.3
Acute porphyria	2	L	11.2	5.37401	7.4	15	7.6
Cobalamin-dependent remethylation disorders and MTHFR deficiency	1	E	0.07	NA	0.07	0.07	NA
Maple syrup urine	1	E	0.14	NA	0.14	0.14	NA
Congenital chloride losing diarrhea	1	E	0.16	NA	0.16	0.16	NA
Molybdenum cofactor deficiency type A	1	E	0.24	NA	0.24	0.24	NA
GM1-GANGLIOSIDOSIS	1	E	0.36	NA	0.36	0.36	NA
Genetic Treatable intellectual developmental disorder	1	E	0.75	NA	0.75	0.75	NA
Tetrahydrobiopterin deficiencies	1	E	0.75	NA	0.75	0.75	NA
Mucopolysaccharidosis type 7	1	E	0.83	NA	0.83	0.83	NA
Hemophilia A and B	1	E	0.9	NA	0.9	0.9	NA
Glycogen storage disease	1	E	0.92	NA	0.92	0.92	NA
Metachromatic leukodystrophy	1	E	1	NA	1	1	NA
Rett syndrome	1	E	1	NA	1	1	NA
Biotinidase deficiency	1	E	1.21	NA	1.21	1.21	NA
Autosomal recessive agammaglobulinemia	1	E	1.31	NA	1.31	1.31	NA
Kleine-Levin Syndrome	1	E	1.675	NA	1.675	1.675	NA
Marfan's syndrome	1	L	1.76	NA	1.76	1.76	NA
von Willebrand disease	1	E	1.83	NA	1.83	1.83	NA
Ceroid lipofuscinosis, neuronal, 2	1	E	2	NA	2	2	NA
Hyper-immunoglobulin M syndrome	1	E	2	NA	2	2	NA
Mucopolysaccharidosis type I	1	E	2	NA	2	2	NA
Primary Immunodeficiency	1	E	2	NA	2	2	NA
Neuronal ceroid lipofuscinosis 2	1	E	2.25	NA	2.25	2.25	NA
Vitamin D-dependent rickets type 1	1	L	2.42	NA	2.42	2.42	NA
Free sialic acid storage disease	1	E	2.5	NA	2.5	2.5	NA
Cystinosis	1	L	2.75	NA	2.75	2.75	NA
Batten Disease	1	L	2.9	NA	2.9	2.9	NA
Morquio A syndrome	1	E	2.91	NA	2.91	2.91	NA
Mucopolysaccharidosis (ALL)	1	E	2.98	NA	2.98	2.98	NA
Hypophosphatasia	1	L	3.18	NA	3.18	3.18	NA
Variant transthyretin amyloidosis	1	L	3.2	NA	3.2	3.2	NA
Primary muscular dystrophy	1	E	3.6	NA	3.6	3.6	NA
Isovaleric acidemia	1	E	3.67	NA	3.67	3.67	NA
Multiple acyl-CoA dehydrogenase deficiency	1	E	3.9	NA	3.9	3.9	NA
Genetic muscular dystrophies	1	E	4.3	NA	4.3	4.3	NA
DiGeorge	1	E	4.7	NA	4.7	4.7	NA
Machado-Joseph Disease	1	L	5	NA	5	5	NA
Alpha-mannosidosis	1	E	6	NA	6	6	NA
Hyper-immunoglobulin E syndromes	1	E	6	NA	6	6	NA
WDR45-related developmental and epileptic encephalopathy	1	E	6.2	NA	6.2	6.2	NA
Genetic Developmental Encephalopathies	1	E	6.21	NA	6.21	6.21	NA
FKRP-related muscular dystrophy	1	L	6.5	NA	6.5	6.5	NA
Adult polyglucosan body disease	1	L	6.8	NA	6.8	6.8	NA
Neurofibromatosis 2	1	L	7	NA	7	7	NA
Mevalonate kinase deficiency	1	E	7.1	NA	7.1	7.1	NA
Cryopyrin-associated autoinflammatory syndromes	1	E	7.2	NA	7.2	7.2	NA
Turners syndrome	1	E	7.7	NA	7.7	7.7	NA
Huntington's disease	1	L	9	NA	9	9	NA
Fascioscapulohumeral muscular dystrophy	1	L	10	NA	10	10	NA
WHIM Syndrome	1	L	10.3	NA	10.3	10.3	NA
Tay-Sachs disease	1	E	10.5	NA	10.5	10.5	NA
Dyskeratosis congenita	1	L	11	NA	11	11	NA
Prolidase deficiency	1	E	11.6	NA	11.6	11.6	NA
Cerebral autosomal dominant arteriopathy with subcortical infarcts and leukoencephalopathy	1	L	12.67	NA	12.67	12.67	NA
Fatty-acid beta-oxidation disorder	1	E	13	NA	13	13	NA
DYSTONIA 12	1	L	14	NA	14	14	NA
ZFYVE26-associated hereditary spastic paraplegia	1	L	14.4	NA	14.4	14.4	NA
Limb girdle muscular dystrophy	1	L	14.8	NA	14.8	14.8	NA
Werner syndrome	1	L	16.4	NA	16.4	16.4	NA
Tumour necrosis factor receptor-associated periodic fever syndrome	1	L	16.5	NA	16.5	16.5	NA
Schwannomatosis	1	L	16.7	NA	16.7	16.7	NA
Erythropoietic porphyria	1	L	18	NA	18	18	NA
NLRP3-associated autoinflammatory disease	1	L	19.8	NA	19.8	19.8	NA
Tuberous sclerosis complex	1	L	21.5	NA	21.5	21.5	NA
Hereditary Haemorrhagic Telangiectasia	1	L	25.7	NA	25.7	25.7	NA
Congenital myasthenic syndromes	1	L	26	NA	26	26	NA
McArdle disease	1	L	29	NA	29	29	NA

## Sheet: Table S6
Setting of studies	Number of studies reporting specific value for delay	Average of Reported delay (years) (Mean)	StdDev of Reported diagnostic delay (years)
Singel academic medical center	103	6.86714	6.8031
Multiple academic medical centers	31	9.16645	7.9782
National registery	29	6.76207	5.01358
Literature	10	4.298	4.38769
International registry	10	6.129	4.42562
Patient support group	6	5.16667	4.55573
National lab	3	6.80667	3.16538
Newborn screening network	2	1.095	1.46371
Commerical Study	2	3.03	1.45664
Billing data	2	1.795	0.0494975
Not specified	1	12.03	#DIV/0!
National network	1	13.8	#DIV/0!
National biobank	1	3	#DIV/0!
Drug outcome survey	1	0.8	#DIV/0!
Diagnostic lab	1	2.9	#DIV/0!

## Sheet: Table S7
Definition of diagnostic delay	Number of studies reporting specific value for delay	Average of Reported delay (years) (Mean)	StdDev of Reported diagnostic delay (years)
Sx onset to diagnosis	178	6.97761	6.23686
Self reported	8	8.1125	3.76049
Presentation to diagnosis	5	2.916	2.36441
Refferal to diagnosis	3	7.25	8.37422
Not reported	2	1.83	2.36174
Birth to dx	2	18.425	24.572
Sx onset to differential diagnosis	1	1	#DIV/0!
Suspsion to diagnosis	1	0.83	#DIV/0!
Newborn screen date to diagnosis	1	0.06	#DIV/0!
Literature	1	0.16	#DIV/0!
Billing event to diagnosis	1	1.83	#DIV/0!

## Sheet: Table S8
Row Labels	Count of DD Ascertainment for those with a numerical reported delay	Average of Reported delay (years)	StdDev of Reported delay (years)
Restrosepctive chart review	107	6.77836	7.10089
Patient quesitonare	28	8.94321	6.06403
Clincal assesements	23	7.42304	6.16236
Physican questionare	14	7.8	4.1458
Liteature	10	4.298	4.38769
Restrospective chart review plus questionare	6	5.145	6.10558
Not mentioend	3	5.07	7.7464
Billing data	2	2.415	0.827315
Clinical assesement and chart review	2	3.35	3.74767
Patient and physican survey	2	4.5	3.53553
Biobank data	1	3	Ta
EMR records	1	0.8	NA
Literature and clinical asssemtn	1	11.6	NA
Mutliple registries	1	3.42	NA
Prospective data collection	1	0.42	NA
Restrospective chart review + literature	1	3.18	NA
