# Supplementary material for: Diagnostic delay in monogenic disease: A scoping review
Source: Genet Med. Author manuscript; Available in PMC 2024 May 31. (PMC11140588; doi:10.1016/j.gim.2024.101074)
Supplement: supplemental material [file NIHMS1994306-supplement-supplemental_material.zip › 1-s2.0-S1098360024000078-mmc2.xlsx]

## Sheet: in
PMID/DOI/LINK	Paper title	Paper number	Year published	Disease(s)	Country	Devlopmental status of country	Study Setting	Diagnostic delay ascertainment	Diagnostic Delay Definition	Reported Delay (Years)	Stats used in reporting	Measured diagnostic delay over time	Diagnostic delay improved with time	Intervention tested to improve diagnostic delay	Internvetion imrpoved delay	Studies suggested intervention
28636092	Impact of diagnosis of von Willebrand disease on patient outcomes: Analysis of medical insurance claims data	106	2017	von Willebrand disease	USA	Developed	Billing data	Billing data	Billing event to diagnosis	1.83	Mean	N	N	N	NA	NONE
32608308	Characteristics of patients with familial Mediterranean fever in Denmark: a retrospective nationwide register-based cohort study	171	2020	Familial Mediterranean fever	Denmark	Developed	National registry	Billing data	Sx onset to diagnosis	3	Median	N	Na	N	NA	Systems changes to clinical practice
27980538	Gene mutations responsible for primary immunodeficiency disorders: A report from the first primary immunodeficiency biobank in Iran	86	2016	Inborn errors of immunity	Iran	Developing	National biobank	Biobank data	Sx onset to diagnosis	3	Median	N	Na	N	NA	NONE
17562929	Psychiatric and cognitive difficulties as indicators of juvenile huntington disease onset in 29 patients	14	2007	Huntington's disease	France	Developed	Singel academic medical center	Clincal assesements	Sx onset to diagnosis	9	Mean	N	Na	N	NA	NONE
21690595	Recognition of tuberous sclerosis in adult women: delayed presentation with life-threatening consequences	33	2011	Tuberous sclerosis complex	USA	Developed	Singel academic medical center	Clincal assesements	Sx onset to diagnosis	21.5	Median	N	N	N	NA	Awareness
25016127	Acute porphyrias in the USA: features of 108 subjects from porphyrias consortium	56	2014	Acute porphyria	USA	Developed	Multiple academic medical centers	Clincal assesements	Self reported	15	Mean	N	N	N	NA	NONE
23786259	A UK national audit of hereditary and acquired angioedema	61	2014	Hereditary angioedema	UK	Developed	National registery	Clincal assesements	Sx onset to diagnosis	Sub	Mean and Median	N	N	N	NA	NONE
26193382	From splitting GLUT1 deficiency syndromes to overlapping phenotypes	65	2015	Glucose transporter-1 deficiency	France	Developed	National lab	Clincal assesements	Presentation to diagnosis	6.75	Median	N	NA	N	NA	NONE
28678379	A novel cluster of patients with Familial Mediterranean Fever (FMF) in southern Italy	99	2017	Familial Mediterranean fever	Italy	Developed	Singel academic medical center	Clincal assesements	Sx onset to diagnosis	15.5	Mean	N	N	N	NA	NONE
28266921	Clinical, Laboratory, and Molecular Findings for 63 Patients With Severe Combined Immunodeficiency: A Decade??s Experience	109	2017	Severe Combined Immunodeficiency	Iran	Developing	Singel academic medical center	Clincal assesements	Sx onset to diagnosis	0.16	Median	N	N	N	NA	NONE
29181627	Pompe disease in Austria: clinical, genetic and epidemiological aspects	119	2018	Pompe disease	Austria	Developed	Multiple academic medical centers	Clincal assesements	Sx onset to diagnosis	7.4	Mean	Y	Y	N	NA	NONE
30914495	The Impact of Delayed Diagnosis of Alpha-1 Antitrypsin Deficiency: The Association Between Diagnostic Delay and Worsened Clinical Status	142	2019	Alpha-1 antitrypsin deficiency	USA	Developed	Diagnostic lab	Clincal assesements	Sx onset to diagnosis	2.9	Median	N	Na	N	NA	Systems changes to clinical practice
30773687	Phenotype, treatment practice and outcome in the cobalamin-dependent remethylation disorders and MTHFR deficiency: Data from the E-HOD registry	146	2019	Cobalamin-dependent remethylation disorders and MTHFR deficiency	Multinational	NA	International registry	Clincal assesements	Sx onset to diagnosis	0.07	Median	N	NA	N	NA	NONE
31935311	Hereditary Angioedema: An Updated Experience with Patients with Angioedema in Puerto Rico	156	2019	Hereditary angioedema	USA	Developed	Singel academic medical center	Clincal assesements	Sx onset to diagnosis	4.3	Average	Y	Y	N	NA	NONE
30764793	Diagnostic delay is common among patients with hypophosphatasia: initial findings from a longitudinal, prospective, global registry	157	2019	Hypophosphatasia	Multinational	NA	International registry	Clincal assesements	Sx onset to diagnosis	Sub	Median	N	N	N	NA	NONE
32404246	Evaluation of the frequency and diagnostic delay of primary immunodeficiency disorders among suspected patients based on the 10 warning sign criteria: A cross-sectional study in Iran	168	2020	Inborn errors of immunity	Iran	Developing	Singel academic medical center	Clincal assesements	Sx onset to diagnosis	2.05	Mean	N	N	N	NA	Awareness
32855042	MRI in CLN2 disease patients: Subtle features that support an early diagnosis	169	2020	Ceroid lipofuscinosis, neuronal, 2	Turkey	Developing	Singel academic medical center	Clincal assesements	Sx onset to diagnosis	2	Median	N	N	N	NA	Awareness
31907047	Higher rate of rheumatic manifestations and delay in diagnosis in Brazilian Fabry disease patients	170	2020	Fabry disease	Brazil	Developing	Singel academic medical center	Clincal assesements	Sx onset to diagnosis	16	Median	N	na	N	NA	Awareness
31696364	Genetic Approaches for Definitive Diagnosis of Agammaglobulinemia in Consanguineous Families	173	2020	Autosomal recessive agammaglobulinemia	Multinational	NA	Singel academic medical center	Clincal assesements	Sx onset to diagnosis	1.31	Median	N	NA	N	NA	More genetic testing
34659256	A Prospective Survey of Skin Manifestations in Children With Inborn Errors of Immunity From a National Registry Over 17 Years	196	2021	Inborn errors of immunity	Kuwait	Developed	National registery	Clincal assesements	Sx onset to diagnosis	Sub	Median	N	N	N	NA	Awareness
34857438	Diagnostic delay in patients with FKRP-related muscular dystrophy	197	2021	FKRP-related muscular dystrophy	USA	Developed	National registery	Clincal assesements	Sx onset to diagnosis	6.5	Mean	Y	Y	N	NA	Awareness
34884311	Clinical characteristics and management of angioedema attacks in polish adult patients with hereditary angioedema due to C1-inhibitor deficiency	211	2021	Hereditary angioedema	Poland	Developed	Singel academic medical center	Clincal assesements	Sx onset to diagnosis	11	Mean and Median	N	Na	N	NA	NONE
34714605	History of extracardiac/cardiac events in cardiac amyloidosis: prevalence and time from initial onset to diagnosis	216	2021	Herdiatary cardiac amylosis	France	Developed	Singel academic medical center	Clincal assesements	Sx onset to diagnosis	14.6	Median	N	NA	N	NA	NONE
34740514	Variant transthyretin amyloidosis (ATTRv) polyneuropathy in Greece: a broad overview with a focus on non-endemic unexplored regions of the country	222	2021	Variant transthyretin amyloidosis	Greece	Developed	National registery	Clincal assesements	Sx onset to diagnosis	3.2	Mean	N	N	N	NA	NONE
https://ard.bmj.com/content/81/Suppl_1/347.1	POLYARTICULAR ARTHRITIS and ADULT-ONSET OSTEOLYSIS CAUSED by MUTATIONS in the ASAH1 GENE: FARBER DISEASE CLINICAL PRESENTATIONS in the CONTEXT of A FIRST-EVER NATURAL HISTORY STUDY	228	2022	Farber disease	Multinational	NA	Multiple academic medical centers	Clincal assesements	Sx onset to diagnosis	2	Average	N	Na	N	NA	More genetic testing
35239206	Clinico-genetic spectrum of limb-girdle muscular weakness in Austria: A multicentre cohort study	229	2022	Limb girdle muscular dystrophy	Austria	Developed	Multiple academic medical centers	Clincal assesements	Sx onset to diagnosis	14.8	Median	N	N	N	NA	More genetic testing
35682039	Diagnostic Process in Rare Diseases: Determinants Associated with Diagnostic Delay	230	2022	Rare disease as a group	Spain	Developed	National registery	Clincal assesements	Sx onset to diagnosis	Sub	Not reported	N	NA	N	NA	More genetic testing
https://jag.journalagent.com/tjn/pdfs/TJN_28_2_97_101.pdf	Diagnostic Delay and Clinical Features in Friedreich's Ataxia	231	2022	Friedreich's ataxia	Turkey	Developing	Singel academic medical center	Clincal assesements	Sx onset to diagnosis	3.03	Mean	N	N	N	NA	More research
36194207	Quantitative longitudinal natural history of 8 gangliosidoses-conceptual framework and baseline data of the German 8-in-1 disease registry. A cross-sectional analysis	250	2022	Galactosialidosis	Germany	Developed	National registery	Clincal assesements	Sx onset to diagnosis	3.16	Median	N	N	N	NA	NONE
36192279	Having an eye for myotonic dystrophy: A qualitative study on experiences and support needs in myotonic dystrophy type 1 patients with a diagnostic delay after early-onset cataract	254	2022	Myotonic dystrophy	Neatherland	Developed	Singel academic medical center	Clincal assesements	Sx onset to diagnosis	8.5	Median	N	N	N	NA	NONE
36287576	The difficult path to diagnosis of the patient with spinal muscular atrophy	258	2022	Spinal Muscular Atrophy	Argentina	Developing	Singel academic medical center	Clincal assesements	Sx onset to diagnosis	Sub	Median	N	N	N	NA	Systems changes to clinical practice
17008235	The clinical and laboratory survey of Iranian patients with hyper-IgE syndrome	13	2006	Hyper-immunoglobulin E syndromes	Iran	Developing	National registery	Clinical assesement and chart review	Sx onset to diagnosis	6	Median	N	Na	N	NA	NONE
25609346	Clinical features of pediatric hereditary angioedema	72	2015	Hereditary angioedema	USA	Developed	Singel academic medical center	Clinical assesement and chart review	Sx onset to diagnosis	0.7	Median	N	Na	N	NA	NONE
29629730	Icatibant Outcome Survey in Patients with Hereditary Angioedema: Experience in Israel Compared with Other Countries	122	2018	Hereditary angioedema	Israel	Developed	Drug outcome survey	EMR records	Sx onset to diagnosis	0.8	Median	N	Na	N	NA	NONE
33245829	An overview of patients with haemophilia A in China: Epidemiology, disease severity and treatment strategies	207	2021	Hemophilia A	China	Developing	Multiple academic medical centers	EMR records	Sx onset to diagnosis	Sub	Mean	N	Na	N	NA	NONE
25200064	Clinical and genetical heterogeneity of late-onset multiple acyl-coenzyme A dehydrogenase deficiency	52	2014	Multiple acyl-CoA dehydrogenase deficiency	Germany	Developed	Literature	Liteature	Sx onset to diagnosis	3.9	Mean	N	NA	N	NA	Awareness
26260993	Delay in Diagnosis of Spinal Muscular Atrophy: A Systematic Literature Review	77	2015	Spinal Muscular Atrophy	Multinational	NA	Literature	Liteature	Literature	Sub	Mean	N	N	N	NA	NBS
25764214	Ultra-orphan diseases: A quantitative analysis of the natural history of molybdenum cofactor deficiency	80	2015	Molybdenum cofactor deficiency type A	Multinational	NA	Literature	Liteature	Sx onset to diagnosis	0.24	Median	N	Na	N	NA	More research
27762169	Gaucher disease epidemiology and natural history: a comprehensive review of the literature	95	2017	Gaucher disease	Multinational	NA	Literature	Liteature	Sx onset to diagnosis	Sub	Mean and Median	N	Na	N	NA	Awareness
28383542	Quantitative clinical characteristics of 53 patients with MPS VII: a cross-sectional analysis	103	2017	Mucopolysaccharidosis type 7	Multinational	NA	Literature	Liteature	Sx onset to diagnosis	0.83	Median	N	Na	N	NA	NONE
29048419	A cross-sectional quantitative analysis of the natural history of Farber disease: an ultra-orphan condition with rheumatologic and neurological cardinal disease features	129	2018	Farber disease	Multinational	NA	Literature	Liteature	Sx onset to diagnosis	1.15	Median	N	Na	N	NA	More research
30693535	Quantitative natural history characterization in a cohort of 142 published cases of patients with galactosialidosis-A cross-sectional study	137	2019	Galactosialidosis	Multinational	NA	Literature	Liteature	Sx onset to diagnosis	8	Median	N	Na	N	NA	Awareness
31222755	Ultra-orphan lysosomal storage diseases: A cross-sectional quantitative analysis of the natural history of alpha-mannosidosis	153	2019	Alpha-mannosidosis	Multinational	NA	Literature	Liteature	Sx onset to diagnosis	6	Median	N	Na	N	NA	NONE
29875421	A cross-sectional quantitative analysis of the natural history of free sialic acid storage disease-an ultra-orphan multisystemic lysosomal storage disorder	154	2019	Free sialic acid storage disease	Multinational	NA	Literature	Liteature	Sx onset to diagnosis	2.5	Median	N	Na	N	NA	NONE
33173177	Congenital chloride diarrhea clinical features and management: a systematic review	202	2021	Congenital chloride losing diarrhea	Multinational	NA	Literature	Liteature	Literature	0.16	Median	Y	Y	N	NA	More research
33082561	Cross-sectional quantitative analysis of the natural history of TUBA1A and TUBB2B tubulinopathies	212	2021	Tubulinopathies	Multinational	NA	Literature	Liteature	Sx onset to diagnosis	Sub	Mean	N	Na	N	NA	NONE
35978945	ATP1A3 mutation in rapid-onset dystonia parkinsonism: New data and genotype-phenotype correlation analysis	226	2022	DYSTONIA 12	Multinational	NA	Literature	Liteature	Sx onset to diagnosis	14	Mean	N	N	N	NA	Awareness
34818117	Quantitative retrospective natural history modeling of WDR45-related developmental and epileptic encephalopathy - a systematic cross-sectional analysis of 160 published cases	242	2022	WDR45-related developmental and epileptic encephalopathy	Multinational	NA	Literature	Liteature	Sx onset to diagnosis	6.2	Median	N	N	N	NA	NONE
34040193	Quantitative analysis of the natural history of prolidase deficiency: description of 17 families and systematic review of published cases	194	2021	Prolidase deficiency	Multinational	NA	Multiple academic medical centers	Literature and clinical asssemtn	Sx onset to diagnosis	11.6	Mean	N	Na	N	NA	Awareness
34052995	Consensus Middle East and North Africa Registry on Inborn Errors of Immunity	223	2021	Inborn errors of immunity	Multinational	NA	International registry	Mutliple registries	Sx onset to diagnosis	3.42	Median	Y	N	N	NA	NONE
6609631	Delayed diagnosis in congenital adrenal hyperplasia. Need for newborn screening	2	1984	Congenital adrenal hyperplasia	USA	Developed	Singel academic medical center	Not mentioend	Birth to dx	1.05	Mean	N	N	N	NA	NBS
24481607	Severe combined immunodeficiency in Serbia and Montenegro between years 1986 and 2010: a single-center experience	60	2014	Severe Combined Immunodeficiency	Serbia	Developing	Singel academic medical center	Not mentioend	Sx onset to diagnosis	0.16	Mean	N	Na	N	NA	NONE
https://www.sciencedirect.com/science/article/pii/S0960896617309719?via%3Dihub	Report on nationwide Italian collaborative network for muscle glycogen storage disorders	96	2017	Glycogen storage disease	Italy	Developed	National registery	Not mentioend	Not reported	Sub	Not reported	N	Na	N	NA	NONE
33089527	Clinical and molecular characterization of adult patients with late-onset MTHFR deficiency	217	2021	Homocystinuria	Multinational	NA	International registry	Not mentioend	Sx onset to diagnosis	14	Mean	N	Na	N	NA	NONE
https://ard.bmj.com/content/81/Suppl_1/1752.2	AGE of ONSET and DIAGNOSTIC DELAY in PATIENTS with MONOGENIC AUTOINFLAMMATORY DISEASES and SYSTEMIC JUVENILE IDIOPATHIC ARTHRITIS-DATA from the FEDERAL CENTER in RUSSIAN FEDERATION	241	2022	Genetic autoinflamtory diseases	Russia	Developing	National registery	Not mentioend	Sx onset to diagnosis	Range	Range	N	Na	N	NA	NONE
25938286	Alpha-1 antitrypsin deficiency in Canada: regional disparities in diagnosis and management	67	2015	Alpha-1 antitrypsin deficiency	Canada	Developed	National registery	Patient and physican survey	Sx onset to diagnosis	7	Mean	N	N	N	NA	NONE
36397119	Diagnostic delay in rare diseases: data from the Spanish rare diseases patient registry	256	2022	Rare disease as a group	Spain	Developed	National registery	Patient and physican survey	Sx onset to diagnosis	2	Mean and Median	Y	Y	N	NA	Study delay more
33755987	Bronchiectasis is associated with delayed diagnosis and adverse outcomes in the New Zealand Common Variable Immunodeficiency Disorders cohort study	190	2021	Common variable immunodeficiency	New Zealand	Developed	Multiple academic medical centers	Patient assesement and interview	Sx onset to diagnosis	Sub	Median	Y	N	N	NA	Awareness
16236846	Delay in diagnosis of alpha1-antitrypsin deficiency: a continuing problem	10	2005	Alpha-1 antitrypsin deficiency	Multinational	NA	International registry	Patient quesitonare	Self reported	7.2	Mean	Y	Y	N	NA	Awareness
16162704	Trends in the diagnosis of symptomatic patients with alpha1-antitrypsin deficiency between 1968 and 2003	11	2005	Alpha-1 antitrypsin deficiency	USA	Developed	Patient support group	Patient quesitonare	Sx onset to diagnosis	8.3	Mean	Y	Y	N	NA	NBS
17492645	Consequences of diagnostic delays in type 1 Gaucher disease: the need for greater awareness among hematologists-oncologists and an opportunity for early diagnosis and intervention	15	2007	Gaucher disease	Multinational	NA	Commerical Study	Patient quesitonare	Sx onset to diagnosis	4.06	Mean	N	Na	N	NA	Systems changes to clinical practice
19017884	Clinical characteristics of subjects with symptoms of alpha1-antitrypsin deficiency older than 60 years	22	2009	Alpha-1 antitrypsin deficiency	USA	Developed	Patient support group	Patient quesitonare	Self reported	8.3	Mean	N	N	N	NA	Systems changes to clinical practice
21542919	Delay in diagnosis of muscle disorders depends on the subspecialty of the initially consulted physician	27	2011	Genetic muscular dystrophies	Germany	Developed	Singel academic medical center	Patient quesitonare	Refferal to diagnosis	4.3	Mean	N	Na	N	NA	NONE
20412370	Erythropoietic protoporphyria in Sweden: demographic, clinical, biochemical and genetic characteristics	32	2011	Erythropoietic porphyria	Sweden	Developed	National registery	Patient quesitonare	Sx onset to diagnosis	18	Mean	Y	N	N	NA	Awareness
22676497	A long diagnostic delay in patients with Hereditary Haemorrhagic Telangiectasia: A questionnaire-based retrospective study	38	2012	Hereditary Haemorrhagic Telangiectasia	Italy	Developed	Singel academic medical center	Patient quesitonare	Sx onset to diagnosis	25.7	Mean	N	Na	N	NA	NONE
24780981	Porphyrias in Norway	41	2013	Acute porphyria	Norway	Developed	National registery	Patient quesitonare	Sx onset to diagnosis	Sub	Median	Y	Y	N	NA	NONE
23997011	Timing of diagnosis of patients with Pompe disease: data from the Pompe registry	48	2013	Pompe disease	Multinational	NA	International registry	Patient quesitonare	Sx onset to diagnosis	Sub	Median	N	N	N	NA	NONE
23322442	Molecular defects in Moroccan patients with ataxia-telangiectasia	49	2013	Ataxia telangiectasia	Morocco	Developing	Singel academic medical center	Patient quesitonare	Sx onset to diagnosis	3.68	Median	N	N	N	NA	NONE
23786890	Alpha1-antitrypsin deficiency - diagnostic testing and disease awareness in Germany and Italy	51	2013	Alpha-1 antitrypsin deficiency	Multinational	NA	National registery	Patient quesitonare	Sx onset to diagnosis	6	Median	N	N	N	NA	Awareness
https://n.neurology.org/content/84/14_Supplement/P4.076	How often is cadasil diagnosed as multiple sclerosis?	71	2015	Cerebral autosomal dominant arteriopathy with subcortical infarcts and leukoencephalopathy	USA	Developed	Multiple academic medical centers	Patient quesitonare	Sx onset to diagnosis	12.67	Average	N	Na	N	NA	NONE
25626706	A mixed methods study of age at diagnosis and diagnostic odyssey for Duchenne muscular dystrophy	79	2015	Duchenne muscular dystrophy	Australia	Developed	Singel academic medical center	Patient quesitonare	Sx onset to diagnosis	0.96	Median	Y	N	N	NA	Systems changes to clinical practice
26581355	Pediatric Hereditary Angioedema: Onset, Diagnostic Delay, and Disease Severity	84	2016	Hereditary angioedema	USA	Developed	National registery	Patient quesitonare	Self reported	8	Median	N	N	N	NA	NONE
26831850	Difficulties encountered in the emergency department by patients with hereditary angioedema experiencing acute attacks	85	2016	Hereditary angioedema	Turkey	Developing	Singel academic medical center	Patient quesitonare	Sx onset to diagnosis	17.2	Mean	N	Na	N	NA	NONE
29314663	MEFV gene testing may guide physicians for early diagnosis of familial Mediterranean fever	116	2018	Familial Mediterranean fever	Turkey	Developing	Not specified	Patient quesitonare	Sx onset to diagnosis	12.03	Mean	N	Na	N	NA	More genetic testing
29217098	Prolonged Time Lag to Final Diagnosis of Fragile X Syndrome	127	2018	Fragile X	Israel	Developed	Singel academic medical center	Patient quesitonare	Presentation to diagnosis	Sub	Mean	Y	Y	N	NA	NONE
29310675	Failure to shorten the diagnostic delay in two ultra-orphan diseases (mucopolysaccharidosis types i and III): Potential causes and implications	132	2018	Mucopolysaccharidosis type I and 3	Neatherland	Developed	Singel academic medical center	Patient quesitonare	Disease releated visit to diagnosis	Sub	Range	Y	N	N	NA	NBS
31727109	Pathway to diagnosis and burden of illness in mucopolysaccharidosis type VII - a European caregiver survey	138	2019	Mucopolysaccharidosis type 7	Multinational	NA	Patient support group	Patient quesitonare	Sx onset to diagnosis	Sub	Mean and Median	N	Na	N	NA	Awareness
31341956	Mobility assessment using wearable technology in patients with late-onset Pompe disease	148	2019	Pompe disease	USA	Developed	National registery	Patient quesitonare	Sx onset to diagnosis	10	Mean	N	NA	N	NA	NONE
31694753	Familial Mediterranean fever: misdiagnosis and diagnostic delay in Turkey	160	2019	Familial Mediterranean fever	Turkey	Developing	Singel academic medical center	Patient quesitonare	Sx onset to diagnosis	11	Median	N	N	N	NA	NONE
31514793	Risk factors for diagnostic delay in Chinese patients with hereditary angioedema	165	2019	Hereditary angioedema	China	Developing	Singel academic medical center	Patient quesitonare	Sx onset to diagnosis	11.04	Median	Y	Y	N	NA	Systems changes to clinical practice
32746884	Onset features and time to diagnosis in Friedreich's Ataxia	174	2020	Friedreich's ataxia	Multinational	NA	Multiple academic medical centers	Patient quesitonare	Sx onset to diagnosis	3	Median	Y	Y	Y	Y	More genetic testing
32182694	Determining how far an adult rare disease patient needs to travel for a definitive diagnosis: A cross-sectional examination of the 2018 national rare disease survey in China	175	2020	Rare disease as a group	China	Developing	Patient support group	Patient quesitonare	Self reported	2	Mean and Median	N	N	N	NA	More research
33382737	The patient journey of patients with Fabry disease, Gaucher disease and Mucopolysaccharidosis type II: A German-wide telephone survey	181	2020	Lysosomal Storage Disorders	Germany	Developed	Patient support group	Patient quesitonare	Sx onset to diagnosis	Sub	Median	N	Na	N	NA	NONE
32843072	A Germany-wide survey study on the patient journey of patients with hereditary angioedema	188	2020	Hereditary angioedema	Germany	Developed	National registery	Patient quesitonare	Sx onset to diagnosis	15	Mean and Median	N	N	N	NA	Systems changes to clinical practice
33685557	Recurrent and acute abdominal pain as the main clinical manifestation in patients with hereditary angioedema	192	2021	Hereditary angioedema	China	Developing	Singel academic medical center	Patient quesitonare	Sx onset to diagnosis	14.2	Mean	N	N	N	NA	Awareness
34380529	Economic burden and health related quality of life of ultra-rare Gaucher disease in China	204	2021	Gaucher disease	China	Developing	Patient support group	Patient quesitonare	Sx onset to diagnosis	0.4	Mean and Median	N	Na	N	NA	NBS
33887730	Prophylactic Treatment in Hereditary Angioedema Is Associated with Reduced Anxiety in Patients in Leipzig, Germany	215	2021	Hereditary angioedema	Germany	Developed	Singel academic medical center	Patient quesitonare	Sx onset to diagnosis	14.2	Mean	Y	Y	N	NA	NONE
36012000	Rare Diseases: Needs and Impact for Patients and Families: A Cross-Sectional Study in the Valencian Region, Spain	225	2022	Rare disease as a group	Spain	Developed	National registery	Patient quesitonare	Sx onset to diagnosis	1.17	Median	N	NA	N	NA	Awareness
34656525	Prevalence of Alpha-1 Antitrypsin Deficiency, Self-reported Behavior Change, and Healthcare Engagement Among Direct-to-Consumer Recipients of a Personalized Genetic Risk Report	233	2022	Alpha-1 antitrypsin deficiency	USA	Developed	Commerical Study	Patient quesitonare	Sx onset to diagnosis	Sub	Mean	N	NA	Y	N	NBS
36329444	The importance of early diagnosis and views on newborn screening in metachromatic leukodystrophy: results of a Caregiver Survey in the UK and Republic of Ireland	235	2022	Metachromatic leukodystrophy	Multinational	NA	Patient support group	Patient quesitonare	Sx onset to diagnosis	1	Median	N	Na	N	NA	NBS
34298173	Demographic and clinical characteristics of patients with hereditary angioedema in Canada	240	2022	Hereditary angioedema	Canada	Developed	Patient support group	Patient quesitonare	Self reported	11	Mean	N	N	N	NA	NONE
https://n.neurology.org/content/98/18_Supplement/2280	Clinical trial readiness to solve barriersto drug development in FSHD (ReSolve): Baseline characteristics	244	2022	Fascioscapulohumeral muscular dystrophy	Multinational	NA	International registry	Patient quesitonare	Sx onset to diagnosis	10	Mean	N	Na	N	NA	NONE
https://dx.doi.org/10.1111/eci.13796	The use of telemedicine in the management of patients with familial mediterranean fever	253	2022	Familial Mediterranean fever	Italy	Developed	Singel academic medical center	Patient quesitonare	Sx onset to diagnosis	10	Average	N	NA	N	NA	NONE
https://dx.doi.org/10.1136/annrheumdis-2015-eular.4832	The patient experience of colchicine resistant-familial mediterranean fever (CR-FMF)	70	2015	Familial Mediterranean Fever	France	Developed	Patient support group	Patient questionare and assesment	Not reported	Range	Range	N	NA	N	NA	NONE
17510807	Long-term follow-up and outcome of a large cohort of patients with common variable immunodeficiency	16	2007	Common variable immunodeficiency	Italy	Developed	Multiple academic medical centers	Physican questionare	Sx onset to diagnosis	8.9	Mean	N	Na	N	NA	Systems changes to clinical practice
19745746	Life expectancy and cause of death in males and females with Fabry disease: findings from the Fabry Registry	20	2009	Fabry disease	Multinational	NA	International registry	Physican questionare	Sx onset to diagnosis	Sub	Median	N	NA	N	NA	NONE
20660539	Diagnostic delay and clinical modifiers in alpha-1 antitrypsin deficiency	24	2010	Alpha-1 antitrypsin deficiency	France	Developed	National registery	Physican questionare	Self reported	6	Mean	N	N	N	NA	NONE
20532982	Childhood onset of Scheie syndrome, the attenuated form of mucopolysaccharidosis I	25	2010	Mucopolysaccharidosis type I	Multinational	NA	International registry	Physican questionare	Sx onset to diagnosis	2	Median	Y	Y	N	NA	NONE
22673601	Delay in the diagnosis of multiple endocrine neoplasia type 1: typical symptoms are frequently overlooked	37	2012	Multiple endocrine neoplasia type 1	Japan	Developed	Multiple academic medical centers	Physican questionare	Sx onset to diagnosis	9.6	Mean	N	Na	N	NA	NONE
22377804	An international registry on autoinflammatory diseases: The Eurofever experience	40	2012	Genetic autoinflamtory diseases	Multinational	NA	International registry	Physican questionare	Sx onset to diagnosis	7.3	Median	Y	Y	N	NA	More research
23222880	Clinical phenotypes of Italian and Spanish patients with ?ñ1-antitrypsin deficiency	47	2013	Alpha-1 antitrypsin deficiency	Multinational	NA	National registery	Physican questionare	Sx onset to diagnosis	9	Mean	N	Na	N	NA	Awareness
23463692	Results from a multicentre international registry of Familial Mediterranean fever: Impact of environment on the expression of a monogenic disease in children	55	2014	Familial Mediterranean fever	Multinational	NA	International registry	Physican questionare	Sx onset to diagnosis	Sub	Mean and Median	N	Na	N	NA	NONE
25872948	Clinical manifestations, diagnosis, and treatment of hereditary angioedema: survey data from 94 physicians in Japan	66	2015	Hereditary angioedema	Japan	Developed	National network	Physican questionare	Sx onset to diagnosis	13.8	Mean	N	Na	N	NA	NONE
27650144	Cryopyrin-associated periodic syndrome in Australian children and adults: Epidemiological, clinical and treatment characteristics	91	2016	Cryopyrin-associated autoinflammatory syndromes	Australia	Developed	Singel academic medical center	Physican questionare	Sx onset to diagnosis	7.2	Median	N	Na	N	NA	Systems changes to clinical practice
28097762	Time delays in the diagnosis and treatment of Fabry disease	97	2017	Fabry disease	Multinational	NA	International registry	Physican questionare	Sx onset to diagnosis	Sub	Mean and Median	Y	Y	N	NA	NONE
28574146	Niemann-Pick type C as a cause of progressive intellectual and neurological deterioration in childhood	98	2017	Niemann Pick type C	UK	Developed	National registery	Physican questionare	Sx onset to diagnosis	3	Median	N	Na	N	NA	NONE
28659150	Early diagnosis and care is achieved but should be improved in infants with Prader-Willi syndrome	111	2017	Prader willi syndrome	France	Developed	National registery	Physican questionare	Birth to dx	Sub	Median	N	NA	N	NA	NBS
https://eds.s.ebscohost.com/abstract?site=eds&scope=site&jrnl=17351502&AN=131097760&h=bwSJlOhielKx%2bCkg8kgSnFvh6ZcTLPntVNK1e2w9LWHkpXzAuuyzbp5BJWVf4ORBEZstXPUSy6bpxJ9AoCoiYw%3d%3d&crl=c&resultLocal=ErrCrlNoResults&resultNs=Ehost&crlhashurl=login.aspx%3fdirect%3dtrue%26profile%3dehost%26scope%3dsite%26authtype%3dcrawler%26jrnl%3d17351502%26AN%3d131097760	Demographic, clinical and laboratory findings in patients with hereditary angioedema: Second report from "Iranian National Hereditary Angoiedema Registry"	114	2018	Hereditary angioedema	Iran	Developing	Singel academic medical center	Physican questionare	Sx onset to diagnosis	7	Median	N	NA	N	NA	Awareness
29321515	Nationwide survey on cerebrotendinous xanthomatosis in Japan	115	2018	Cerebrotendinous xanthomatosis	Japan	Developed	National registery	Physican questionare	Sx onset to diagnosis	16.5	Mean	N	N	N	NA	Awareness
30740724	Transatlantic combined and comparative data analysis of 1095 patients with urea cycle disorders-a successful strategy for clinical research of rare diseases	121	2018	Urea cycle disorders	Multinational	NA	International registry	Physican questionare	Sx onset to diagnosis	Sub	Median	Y	N	N	NA	NONE
32067921	Penetrance and predictive value of genetic screening in acute porphyria	177	2020	Acute porphyria	Finland	Developed	National registery	Physican questionare	Self reported	7.4	Average	N	N	N	NA	NONE
33276216	The Panorama of Primary Angioedema in the Brazilian Population	210	2021	Hereditary angioedema	Brazil	Developing	National lab	Physican questionare	Sx onset to diagnosis	10	Median	N	Na	N	NA	NONE
34918886	The spectrum of inborn errors of immunity: a single tertiary center retrospective study in Alborz, Iran	259	2023	Inborn errors of immunity	Iran	Developing	Singel academic medical center	Physican questionare	Sx onset to diagnosis	1.5	Median	N	Na	N	NA	NONE
32582199	Frequency and Manifestations of Autoimmunity Among Children Registered in the Kuwait National Primary Immunodeficiency Registry	180	2020	Inborn errors of immunity	Kuwait	Developed	National registery	Prospective data collection	Sx onset to diagnosis	0.42	Mean and Median	N	Na	N	NA	NONE
6651321	Diagnostic delay in cystic fibrosis: lessons from newborn screening	1	1983	Cystic Fibrosis	UK	Developed	Singel academic medical center	Restrosepctive chart review	Sx onset to diagnosis	2.6	Mean	N	Na	N	NA	NBS
2321478	Congenital adrenal hyperplasia in Sweden 1969-1986. Prevalence, symptoms and age at diagnosis	3	1990	Congenital adrenal hyperplasia	Sweden	Developed	Newborn screening network	Restrosepctive chart review	Newborn screen date to diagnosis	0.06	Median	N	N	N	NA	NBS
1527540	Wilson's disease: the problem of delayed diagnosis	4	1992	Wilson disease	UK	Developed	Singel academic medical center	Restrosepctive chart review	Sx onset to diagnosis	1.07	Mean	N	Na	N	NA	NONE
8898592	Delay in diagnosis of homocystinuria: retrospective study of consecutive patients	5	1996	Homocystinuria	Neatherland	Developed	Singel academic medical center	Restrosepctive chart review	Sx onset to diagnosis	11	Mean	N	N	N	NA	More genetic testing
11035820	Delayed diagnoses of Turner's syndrome: proposed guidelines for change	6	2000	Turners syndrome	Sweden	Developed	Singel academic medical center	Restrosepctive chart review	Sx onset to diagnosis	7.7	Mean	N	N	N	NA	Systems changes to clinical practice
15015835	X-linked agammaglobulinemia: a survey of 33 Iranian patients	7	2004	X-linked agammaglobulinemia	Iran	Developing	Singel academic medical center	Restrosepctive chart review	Sx onset to diagnosis	2.75	Mean and Median	Y	Y	N	NA	NONE
15120686	Developmental progress in Duchenne muscular dystrophy: lessons for earlier detection	8	2004	Duchenne muscular dystrophy	UK	Developed	Newborn screening network	Restrosepctive chart review	Sx onset to diagnosis	2.13	Mean	N	Na	N	NA	NBS
15971424	Diagnosis delay in familial Mediterranean fever (FMF): social and gender gaps disclosed	9	2005	Familial Mediterranean fever	Israel	Developed	Singel academic medical center	Restrosepctive chart review	Sx onset to diagnosis	Sub	Median	N	N	N	NA	NONE
16481142	Diagnostic delay of NF1 in hemifacial hypertrophy due to plexiform neurofibromas	12	2006	Neurofibromatosis 1	Germany	Developed	Singel academic medical center	Restrosepctive chart review	Sx onset to diagnosis	Sub	Not reported	N	Na	N	NA	NONE
17347915	Fabry disease: baseline medical characteristics of a cohort of 1765 males and females in the Fabry Registry	17	2007	Fabry disease	Multinational	NA	International registry	Restrosepctive chart review	Sx onset to diagnosis	Sub	Median	N	N	N	NA	More research
17161472	Audiologic findings in children with biotinidase deficiency in Turkey	18	2007	Biotinidase deficiency	Turkey	Developing	Singel academic medical center	Restrosepctive chart review	Sx onset to diagnosis	1.21	Mean	N	NA	N	NA	NBS
18556497	Delays in diagnosing cystic fibrosis: can we find ways to diagnose it earlier?	19	2008	Cystic Fibrosis	Canada	Developed	Singel academic medical center	Restrosepctive chart review	Sx onset to diagnosis	0.8	Mean and Median	N	Na	N	NA	NBS
19394035	Delayed diagnosis in duchenne muscular dystrophy: data from the Muscular Dystrophy Surveillance, Tracking, and Research Network (MD STARnet)	23	2009	Duchenne muscular dystrophy	USA	Developed	National registery	Restrosepctive chart review	Sx onset to diagnosis	2.4	Mean	N	N	N	NA	NBS
20129935	Glucose transporter-1 deficiency syndrome: the expanding clinical and genetic spectrum of a treatable disorder	26	2010	Glucose transporter-1 deficiency	Neatherland	Developed	Singel academic medical center	Restrosepctive chart review	Sx onset to diagnosis	6.6	Mean	N	N	N	NA	NONE
21679285	Fabry disease in Spain: description of Spanish patients and a comparison with other European countries using data from the Fabry Outcome Survey (FOS)	28	2011	Fabry disease	Spain	Developed	National registery	Restrosepctive chart review	Sx onset to diagnosis	11	Mean	N	N	N	NA	NONE
20924659	Consanguinity rate and delay in diagnosis in Turkish patients with combined immunodeficiencies: a single-center study	29	2011	Common variable immunodeficiency	Turkey	Developing	Singel academic medical center	Restrosepctive chart review	Sx onset to diagnosis	0.66	Mean	N	N	N	NA	NONE
21645175	Cerebrotendinous xanthomatosis in Spain: clinical, prognostic, and genetic survey	30	2011	Cerebrotendinous xanthomatosis	Spain	Developed	Multiple academic medical centers	Restrosepctive chart review	Sx onset to diagnosis	19	Mean	N	Na	N	NA	NONE
21219664	Clinical and molecular characterization of Wilson's disease in China: identification of 14 novel mutations	31	2011	Wilson disease	China	Developing	Multiple academic medical centers	Restrosepctive chart review	Sx onset to diagnosis	0.33	Median	N	NA	N	NA	Awareness
22045819	Causes of delay in referral of patients with phenylketonuria to a specialized reference centre in Mexico	34	2011	Phenylketonuria	Mexico	Developing	National lab	Restrosepctive chart review	Refferal to diagnosis	Range	Range	Y	N	Y	N	NBS
21623772	Fabry disease 'The New Great Imposter': results of the French Observatoire in Internal Medicine Departments (FIMeD)	35	2012	Fabry disease	France	Developed	Multiple academic medical centers	Restrosepctive chart review	Birth to dx	35.8	Mean	N	Na	N	NA	NONE
22420917	The influence of regional health care structures on delay in diagnosis of rare diseases: The case of Marfan Syndrome	36	2012	Marfan's syndrome	Germany	Developed	Billing data	Restrosepctive chart review	Sx onset to diagnosis	1.76	Mean	N	Na	N	NA	NONE
22844106	Primary hyperoxaluria type 1, a too often missed diagnosis and potentially treatable cause of end-stage renal disease in adults: results of the Dutch cohort	39	2012	Primary hyperoxaluria type 1	Neatherland	Developed	Multiple academic medical centers	Restrosepctive chart review	Sx onset to diagnosis	0.9	Median	N	Na	N	NA	NONE
22243424	Erysipelas-like erythema as the presenting feature of familial Mediterranean fever	42	2013	Familial Mediterranean fever	Israel	Developed	Singel academic medical center	Restrosepctive chart review	Sx onset to diagnosis	7.2	Mean	N	Na	N	NA	NONE
23842488	The acute haemolytic syndrome in Wilson's disease--a review of 22 patients	43	2013	Wilson disease	UK	Developed	Singel academic medical center	Restrosepctive chart review	Sx onset to diagnosis	1	Median	N	Na	N	NA	NONE
23194659	Familial Mediterranean Fever -- an increasingly important childhood disease in Sweden	44	2013	Familial Mediterranean fever	Sweden	Developed	Multiple academic medical centers	Restrosepctive chart review	Sx onset to diagnosis	4	Median	N	Na	N	NA	NONE
23915279	Leukocytosis and high hematocrit levels during abdominal attacks of hereditary angioedema	45	2013	Hereditary angioedema	Japan	Developed	Singel academic medical center	Restrosepctive chart review	Sx onset to diagnosis	22.7	Mean	N	Na	N	NA	NONE
23807151	Diagnostic odyssey of patients with myotonic dystrophy	46	2013	Myotonic dystrophy	USA	Developed	National registery	Restrosepctive chart review	Sx onset to diagnosis	Sub	Median	N	N	N	NA	NONE
https://academic.oup.com/rheumatology/article/60/Supplement_5/keab723.006/6425220	Clinical, laboratory findings and outcome of 22 patients affected by cystinosis in Iran (1994-2010)	50	2013	Cystinosis	Iran	Developing	Singel academic medical center	Restrosepctive chart review	Sx onset to diagnosis	2.75	Mean	N	N	N	NA	NONE
35705388	Early co-occurrence of a neurologic-psychiatric disease pattern in Niemann-Pick type C disease: a retrospective Swiss cohort study	53	2014	Niemann Pick type C	Switzeland	Developed	Singel academic medical center	Restrosepctive chart review	Sx onset to diagnosis	5	Median	N	N	N	NA	Awareness
https://doi.org/10.1007/s10875-014-0101-9	Childhood onset common variable immunodeficiency: A single center experience	54	2014	Common variable immunodeficiency	Turkey	Developing	Singel academic medical center	Restrosepctive chart review	Sx onset to diagnosis	7.01	Mean	N	N	N	NA	NONE
24938630	Atrial arrhythmias in the young: Early onset atrial arrhythmias preceding a diagnosis of a primary muscular dystrophy	57	2014	Primary muscular dystrophy	Multinational	NA	Singel academic medical center	Restrosepctive chart review	Sx onset to diagnosis	3.6	Mean	N	Na	N	NA	NONE
24885015	Clinical and mutational features of Vietnamese children with X-linked agammaglobulinemia	58	2014	X-linked agammaglobulinemia	Vietnam	Developing	Singel academic medical center	Restrosepctive chart review	Sx onset to diagnosis	5.5	Mean	N	N	N	NA	Awareness
25433535	Overcoming the barriers to diagnosis of Morquio A syndrome	59	2014	Morquio A syndrome	Multinational	NA	Multiple academic medical centers	Restrosepctive chart review	Presentation to diagnosis	2.91	Mean and Median	N	NA	N	NA	Awareness
26144569	The face of lysosomal storage disorders in India: a need for early diagnosis	64	2015	Lysosomal Storage Disorders	India	Developing	Singel academic medical center	Restrosepctive chart review	Sx onset to diagnosis	1.16	Median	N	N	N	NA	Awareness
25727825	High frequency of E148Q sequence variation in children with familial Mediterranean fever in southeast Turkey	68	2015	Familial Mediterranean fever	Turkey	Developing	Singel academic medical center	Restrosepctive chart review	Sx onset to diagnosis	2.3	Mean	N	Na	N	NA	NONE
26412639	Report on the First Survey of Iranian Patients with Hereditary Angioedema	69	2015	Hereditary angioedema	Iran	Developing	Singel academic medical center	Restrosepctive chart review	Sx onset to diagnosis	Sub	Mean	N	N	N	NA	Awareness
25512172	Maple syrup urine disease in Brazil: a panorama of the last two decades	73	2015	Maple syrup urine	Brazil	Developing	Multiple academic medical centers	Restrosepctive chart review	Sx onset to diagnosis	0.14	Median	N	N	N	NA	NONE
26194201	Frequent misdiagnosis of adult polyglucosan body disease	74	2015	Adult polyglucosan body disease	Israel	Developed	Multiple academic medical centers	Restrosepctive chart review	Sx onset to diagnosis	6.8	Median	N	N	N	NA	Awareness
25801009	Retrospective analysis supports algorithm as efficient diagnostic approach to treatable intellectual developmental disabilities	75	2015	Genetic Treatable intellectual developmental disorder	Canada	Developed	Singel academic medical center	Restrosepctive chart review	Refferal to diagnosis	0.75	Average	N	Na	Y	Y	Systems changes to clinical practice
25195704	Diagnostic dilemma and delay in Fabry disease: insights from a case series of young female patients	76	2015	Fabry disease	Australia	Developed	Singel academic medical center	Restrosepctive chart review	Sx onset to diagnosis	7	Median	N	N	N	NA	More research
25673129	Clinical and molecular aspects of 30 patients with late-onset Pompe disease (LOPD): unusual features and response to treatment	78	2015	Pompe disease	Italy	Developed	Singel academic medical center	Restrosepctive chart review	Sx onset to diagnosis	8.6	Median	N	Na	N	NA	Systems changes to clinical practice
27083555	The impact of fever/hyperthermia in the diagnosis of Fabry: A retrospective analysis	81	2016	Fabry disease	Italy	Developed	Singel academic medical center	Restrosepctive chart review	Sx onset to diagnosis	15.8	Mean	N	N	N	NA	Awareness
26796857	Hereditary angio-oedema with C1 inhibitor deficiency: Characteristics and diagnostic delay of Czech patients from one centre	82	2016	Hereditary angioedema	Czech republic	Developed	Singel academic medical center	Restrosepctive chart review	Sx onset to diagnosis	7	Median	Y	Y	N	NA	Awareness
26299986	Clinical and genetic characterization of the autoinflammatory diseases diagnosed in an adult reference center	83	2016	Genetic autoinflamtory diseases	Spain	Developed	Singel academic medical center	Restrosepctive chart review	Sx onset to diagnosis	12	Mean	N	NA	N	NA	NONE
27593100	X-linked agammaglobulinemia: Twenty years of single-center experience from North West India	87	2016	X-linked agammaglobulinemia	India	Developing	Singel academic medical center	Restrosepctive chart review	Sx onset to diagnosis	4.2	Mean	N	Na	N	NA	NONE
27238169	Primary ciliary dyskinesia in six patients with bronchiectasis	88	2016	Primary ciliary dyskinesia	Iran	Developing	Singel academic medical center	Restrosepctive chart review	Sx onset to diagnosis	Range	Range	N	Na	N	NA	NONE
27250808	Prevalence and mimics of Kleine-Levin syndrome: A survey in French-speaking Switzerland	89	2016	Kleine-Levin Syndrome	Switzeland	Developed	Singel academic medical center	Restrosepctive chart review	Sx onset to diagnosis	1.675	Mean	N	NA	N	NA	NONE
27682708	The outcome of seven patients with hereditary tyrosinemia type 1	90	2016	Tyrosinemia type 1	Turkey	Developing	Singel academic medical center	Restrosepctive chart review	Sx onset to diagnosis	0.9	Median	N	NA	N	NA	NONE
27704518	Primary immunodeficiencies : Report of 33 Pediatric Tunisian cases	92	2016	Inborn errors of immunity	Tunisia	Developing	Multiple academic medical centers	Restrosepctive chart review	Sx onset to diagnosis	0.96	Median	N	N	N	NA	Systems changes to clinical practice
26751192	Impact of Delay in Diagnosis in Outcomes in MEN1: Results From the Dutch MEN1 Study Group	93	2016	Multiple endocrine neoplasia type 1	Neatherland	Developed	National registery	Restrosepctive chart review	Not reported	3.5	Mean	Y	Y	N	NA	Test family members
27799156	Ataxia telangiectasia: Presentation and diagnostic delay	94	2017	Ataxia telangiectasia	UK	Developed	Singel academic medical center	Restrosepctive chart review	Sx onset to diagnosis	1	Median	N	NA	N	NA	Awareness
27723279	International Retrospective Chart Review of Treatment Patterns in Severe Familial Mediterranean Fever, Tumor Necrosis Factor Receptor-Associated Periodic Syndrome, and Mevalonate Kinase Deficiency/Hyperimmunoglobulinemia D Syndrome	101	2017	Genetic autoinflamtory diseases	Multinational	NA	Multiple academic medical centers	Restrosepctive chart review	Sx onset to diagnosis	Sub	Mean	N	Na	N	NA	NONE
28222436	Recurrent Angioedema: Occurrence, Features, and Concomitant Diseases in an Italian Single-Center Study	102	2017	Hereditary angioedema	Italy	Developed	Singel academic medical center	Restrosepctive chart review	Sx onset to diagnosis	Sub	Median	N	Na	N	NA	NONE
28403885	Lung structure and function similarities between primary ciliary dyskinesia and mild cystic fibrosis: a pilot study	104	2017	Primary ciliary dyskinesia	Italy	Developed	Multiple academic medical centers	Restrosepctive chart review	Sx onset to diagnosis	9	Not reported	N	Na	N	NA	NONE
28380188	Respiratory manifestations in late-onset Pompe disease: a case series conducted in Brazil	105	2017	Pompe disease	Brazil	Developing	Singel academic medical center	Restrosepctive chart review	Sx onset to diagnosis	8	Not reported	N	Na	N	NA	NONE
27862019	Bent spine syndrome as the initial symptom of late-onset Pompe disease	107	2017	Pompe disease	France	Developed	Multiple academic medical centers	Restrosepctive chart review	Sx onset to diagnosis	10	Mean	N	Na	N	NA	More genetic testing
32997973	Misdiagnosis is an important factor for diagnostic delay in McArdle disease	108	2017	McArdle disease	UK	Developed	Singel academic medical center	Restrosepctive chart review	Sx onset to diagnosis	29	Median	N	N	N	NA	NONE
https://dx.doi.org/10.1007/s10875-017-0442-2	Severe combined immunodeficiency. a decades experience at national institute of pediatrics, Mexico	110	2017	Severe Combined Immunodeficiency	Mexico	Developing	Singel academic medical center	Restrosepctive chart review	Sx onset to diagnosis	0.25	Median	N	NA	N	NA	NONE
28262469	Diagnosis of Duchenne Muscular Dystrophy in Italy in the last decade: Critical issues and areas for improvements	112	2017	Duchenne muscular dystrophy	Italy	Developed	National registery	Restrosepctive chart review	Suspsion to diagnosis	0.83	Median	N	N	N	NA	NBS
28805315	A comparison of clinical and immunologic phenotypes in familial and sporadic forms of common variable immunodeficiency	113	2017	Common variable immunodeficiency	Iran	Developing	Singel academic medical center	Restrosepctive chart review	Sx onset to diagnosis	5	Median	N	N	N	NA	Test family members
29631625	Molecular characterization of exonic rearrangements and frame shifts in the dystrophin gene in Duchenne muscular dystrophy patients in a Saudi community	117	2018	Duchenne muscular dystrophy	Saudi Arabia	Developed	Singel academic medical center	Restrosepctive chart review	Sx onset to diagnosis	7.4	Mean	N	N	N	NA	More genetic testing
30102473	Clinical and molecular evaluation of 16 patients with Rett syndrome	118	2018	Rett syndrome	Turkey	Developing	Singel academic medical center	Restrosepctive chart review	Sx onset to differential diagnosis	1	Median	Y	Y	N	NA	Systems changes to clinical practice
29759004	Is There a Delay in Diagnosis of Duchenne Muscular Dystrophy Among Preterm-Born Males?	120	2018	Duchenne muscular dystrophy	USA	Developed	National registery	Restrosepctive chart review	Sx onset to diagnosis	Sub	Median	Y	N	N	NA	NONE
30248060	Myotonic Dystrophy Type 2 - Data from the Serbian Registry	123	2018	Myotonic dystrophy	Serbia	Developed	National registery	Restrosepctive chart review	Sx onset to diagnosis	11.8	Mean	N	N	N	NA	NONE
29889338	Infantile-onset Pompe disease: A case series highlighting early clinical features, spectrum of disease severity and treatment response	124	2018	Pompe disease	Australia	Developed	Singel academic medical center	Restrosepctive chart review	Sx onset to diagnosis	Sub	Not reported	N	Na	N	NA	NONE
30169971	Seven factors predict a delayed diagnosis of cardiac amyloidosis	125	2018	Herdiatary cardiac amylosis	USA	Developed	Singel academic medical center	Restrosepctive chart review	Sx onset to diagnosis	1.83	Median	N	N	N	NA	NONE
29314707	Comparison of early versus late onset familial Mediterranean fever	126	2018	Familial Mediterranean fever	Turkey	Developing	National registery	Restrosepctive chart review	Sx onset to diagnosis	Sub	Median	N	Na	N	NA	More research
29694969	Clinical Features of Hereditary Angioedema in Korean Patients: A Nationwide Multicenter Study	128	2018	Hereditary angioedema	Korea	Developed	National registery	Restrosepctive chart review	Sx onset to diagnosis	7.8	Mean	N	N	N	NA	NONE
30291185	Congenital myasthenic syndromes in adult neurology clinic: A long road to diagnosis and therapy	130	2018	Congenital myasthenic syndromes	USA	Developed	Singel academic medical center	Restrosepctive chart review	Sx onset to diagnosis	26	Median	N	N	N	NA	NONE
29575622	Elucidating the diagnostic odyssey of 22q11.2 deletion syndrome	131	2018	DiGeorge	Canada	Developed	Singel academic medical center	Restrosepctive chart review	Sx onset to diagnosis	4.7	Median	Y	N	N	NA	NBS
29682684	Primary immunodeficiency diseases in Qatar: First report from the Qatar national primary immunodeficiency registry (QNPIDR)	133	2018	Primary Immunodeficiency	Qatar	Developed	Commerical Study	Restrosepctive chart review	Sx onset to diagnosis	2	Mean	N	NA	N	NA	NBS
29535107	Diagnosis of sporadic neurofibromatosis type 2 in the paediatric population	134	2018	Neurofibromatosis 2	UK	Developed	National registery	Restrosepctive chart review	Sx onset to diagnosis	7	Median	N	N	N	NA	Systems changes to clinical practice
29878323	The United Kingdom Primary Immune Deficiency (UKPID) registry 2012 to 2017	135	2018	Inborn errors of immunity	UK	Developed	National registery	Restrosepctive chart review	Sx onset to diagnosis	Sub	Median	Y	Y	N	NA	Test family members
https://doi.org/10.1186/s12969-019-0313-x	Phenotypic and genotypic characteristics and damage accrual of monogenic autoinflammatory diseases other than familial Mediterranean fever from the pediatric rheumatology Arab group (PRAG)	136	2019	Genetic autoinflamtory diseases	Multinational	NA	Multiple academic medical centers	Restrosepctive chart review	Sx onset to diagnosis	4	Mean	N	NA	N	NA	Awareness
https://ard.bmj.com/content/78/Suppl_2/2020.1	Diagnostic delay and damage of polish adult patients affected by hereditary autoinflammatory syndromes	139	2019	Genetic autoinflamtory diseases	Poland	Developed	Singel academic medical center	Restrosepctive chart review	Sx onset to diagnosis	23.9	Mean	N	N	N	NA	Awareness
30883006	Hereditary angioedema in Austria: prevalence and regional peculiarities	140	2019	Hereditary angioedema	Austria	Developed	Singel academic medical center	Restrosepctive chart review	Sx onset to diagnosis	15	Median	N	N	N	NA	Awareness
32349000	Patients with Lately Diagnosed Cerebrotendinous Xanthomatosis	141	2019	Cerebrotendinous xanthomatosis	Turkey	Developing	Multiple academic medical centers	Restrosepctive chart review	Sx onset to diagnosis	26.3	Mean	N	Na	N	NA	Systems changes to clinical practice
30690789	Delayed diagnosis of hereditary angioedema with C1-inhibitor deficiency in iranian children and adolescents	143	2019	Hereditary angioedema	Iran	Developing	Singel academic medical center	Restrosepctive chart review	Sx onset to diagnosis	Sub	Median	N	N	N	NA	More research
31155445	Phenotypes and genotypes of Chinese adult patients with systemic autoinflammatory diseases	144	2019	Genetic autoinflamtory diseases	China	Developing	Singel academic medical center	Restrosepctive chart review	Sx onset to diagnosis	9	Median	N	N	N	NA	More research
https://link.springer.com/article/10.1007/s12185-018-02582-x	Clinical features of dyskeratosis congenita in mainland China: case reports and literature review	145	2019	Dyskeratosis congenita	China	Developing	Singel academic medical center	Restrosepctive chart review	Sx onset to diagnosis	11	Median	N	N	N	NA	More research
https://dx.doi.org/10.1136/archdischild-2019-epa.959	Wilson's disease in children: About 8 cases	147	2019	Wilson disease	Tunisia	Developing	Singel academic medical center	Restrosepctive chart review	Not reported	0.16	Average	N	NA	N	NA	NONE
31331668	Determinants of Riboflavin Responsiveness in Multiple Acyl-CoA Dehydrogenase Deficiency	149	2019	Multiple acyl-CoA dehydrogenase deficiency	Turkey	Developing	Multiple academic medical centers	Restrosepctive chart review	Sx onset to diagnosis	Sub	Median	N	Na	N	NA	NONE
31456805	Clinical, Immunological, and Molecular Features of Typical and Atypical Severe Combined Immunodeficiency: Report of the Italian Primary Immunodeficiency Network	152	2019	Severe Combined Immunodeficiency	Multinational	NA	National registery	Restrosepctive chart review	Sx onset to diagnosis	Sub	Median	Y	Y	N	NA	Multiple
31117086	Clinical Manifestations, Immunological Characteristics and Genetic Analysis of Patients with Hyper-Immunoglobulin M Syndrome in Iran	155	2019	Hyper-immunoglobulin M syndrome	Iran	Developing	Singel academic medical center	Restrosepctive chart review	Sx onset to diagnosis	2	Median	Y	Y	N	NA	NONE
31261498	Acute onset neurological symptoms in Wilson disease after traumatic, surgical or emotional events: A cross-sectional study	158	2019	Wilson disease	USA	Developed	Singel academic medical center	Restrosepctive chart review	Sx onset to diagnosis	Sub	Not reported	N	N	N	NA	NONE
https://dx.doi.org/10.1016/S1569-9056%2819%2932989-6	The Importance of evaluating for potential underlying causes of kidney stones: A survey of physician experiences in diagnosing Primary Hyperoxaluria type 1 (PH1)	159	2019	Primary hyperoxaluria type 1	Multinational	NA	Multiple academic medical centers	Restrosepctive chart review	Sx onset to diagnosis	5.7	Mean	N	N	N	NA	NONE
31076878	Amyotrophy, cerebellar impairment and psychiatric disease are the main symptoms in a cohort of 14 Czech patients with the late-onset form of Tay-Sachs disease	161	2019	Tay-Sachs disease	Czech republic	Developed	Singel academic medical center	Restrosepctive chart review	Sx onset to diagnosis	10.5	Median	N	N	N	NA	NONE
30716504	Long-Term Outcome of WHIM Syndrome in 18 Patients: High Risk of Lung Disease and HPV-Related Malignancies	162	2019	WHIM Syndrome	Multinational	NA	International registry	Restrosepctive chart review	Sx onset to diagnosis	10.3	Mean	N	N	N	NA	NONE
https://dx.doi.org/10.1136/annrheumdis-2019-eular.1589	Effects of exon 10 mutations vs non-exon 10 mutations on fmf phenotype and response to treatment	163	2019	Familial Mediterranean fever	Turkey	Developing	Singel academic medical center	Restrosepctive chart review	Sx onset to diagnosis	Sub	Range	N	NA	N	NA	NONE
31926949	Juvenile Batten Disease (CLN3): Detailed Ocular Phenotype, Novel Observations, Delayed Diagnosis, Masquerades, and Prospects for Therapy	166	2020	Batten Disease	UK	Developed	Singel academic medical center	Restrosepctive chart review	Sx onset to diagnosis	2.9	Mean	N	Na	N	NA	Alogrithyms
https://erj.ersjournals.com/content/56/suppl_64/3529	Clinical features and factors affecting late diagnose of Primary Ciliary Dyskinesia in childhood	167	2020	Primary ciliary dyskinesia	Turkey	Developing	Singel academic medical center	Restrosepctive chart review	Sx onset to diagnosis	5.17	Mean	N	NA	N	NA	Awareness
31708252	The spectrum of pathogenic variants of the ATP7B gene in Wilson disease in the Russian Federation	172	2020	Wilson disease	Russia	Developing	Singel academic medical center	Restrosepctive chart review	Sx onset to diagnosis	Range	Range	N	NA	N	NA	More genetic testing
31707166	Molecular analysis using targeted next generation DNA sequencing and clinical spectrum of Mexican patients with isovaleric acidemia	176	2020	Isovaleric acidemia	Mexico	Developing	National lab	Restrosepctive chart review	Sx onset to diagnosis	3.67	Mean	N	N	N	NA	Multiple
https://dx.doi.org/10.1111/all.14508	Delay in diagnosis in adults patients with variable common immunodeficiency	178	2020	Common variable immunodeficiency	Brazil	Developing	Singel academic medical center	Restrosepctive chart review	Sx onset to diagnosis	13.9	Average	N	N	N	NA	NONE
32432832	Real-world analysis of haemophilia patients in China: A single centre's experience	179	2020	Hemophilia A and B	China	Developing	Singel academic medical center	Restrosepctive chart review	Sx onset to diagnosis	0.9	Median	Y	Y	N	NA	NONE
32811521	Pediatric hypophosphatasia: lessons learned from a retrospective single-center chart review of 50 children	182	2020	Hypophosphatasia	Germany	Developed	Singel academic medical center	Restrosepctive chart review	Sx onset to diagnosis	Sub	Median	N	Na	N	NA	NONE
31774538	Clinical and genetic features of Chinese adult patients with tumour necrosis factor receptor-associated periodic fever syndrome	183	2020	Tumour necrosis factor receptor-associated periodic fever syndrome	China	Developing	Singel academic medical center	Restrosepctive chart review	Sx onset to diagnosis	16.5	Median	N	Na	N	NA	NONE
32539862	Characterization of clinical and genetic spectrum of Chinese patients with cystic fibrosis	184	2020	Cystic Fibrosis	China	Developing	Singel academic medical center	Restrosepctive chart review	Sx onset to diagnosis	10	Median	N	Na	N	NA	NONE
32248831	Late-onset Pompe disease (LOPD) in Belgium: clinical characteristics and outcome measures	185	2020	Pompe disease	Belgium	Developed	Multiple academic medical centers	Restrosepctive chart review	Sx onset to diagnosis	12.9	Mean	N	Na	N	NA	NONE
33109857	Genetically Established Familial Amyloidotic Polyneuropathy from India: Narrating the Diagnostic "Odyssey" and a Mini Review	186	2020	Familial amyloidotic polyneuropathy	India	Developing	Singel academic medical center	Restrosepctive chart review	Sx onset to diagnosis	Range	Range	N	Na	N	NA	NONE
33373317	Time gap between the onset and diagnosis in Werner syndrome: a nationwide survey and the 2020 registry in Japan	187	2020	Werner syndrome	Japan	Developed	National registery	Restrosepctive chart review	Sx onset to diagnosis	16.4	Mean	N	N	N	NA	NONE
34097760	Diverse clinical features and diagnostic delay in monogenic inborn errors of immunity: A call for access to genetic testing	189	2021	Inborn errors of immunity	Canada	Developed	Singel academic medical center	Restrosepctive chart review	Sx onset to diagnosis	3.3	Mean	N	NA	N	NA	Awareness
34849275	Diagnosis is in the Eye of the Beholder: Barriers to Early Diagnosis of Mucopolysaccharidosis in Children in India	191	2021	Mucopolysaccharidosis (ALL)	India	Developing	Singel academic medical center	Restrosepctive chart review	Sx onset to diagnosis	2.98	Median	N	NA	N	NA	Awareness
34119739	Unraveling neuronal ceroid lipofuscinosis type 2 (CLN2) disease: A tertiary center experience for determinants of diagnostic delay	195	2021	Neuronal ceroid lipofuscinosis 2	Turkey	Developing	Singel academic medical center	Restrosepctive chart review	Sx onset to diagnosis	2.25	Median	Y	Y	N	NA	Awareness
32868033	Effect of an awareness campaign on the diagnosis and clinical impact of primary immunodeficiency	198	2021	Inborn errors of immunity	Spain	Developed	Singel academic medical center	Restrosepctive chart review	Sx onset to diagnosis	3.9	Mean	Y	Y	Y	N	Awareness
33508850	The Challenges in the Follow-Up and Treatment of Brazilian Children with Hereditary Angioedema	199	2021	Hereditary angioedema	Brazil	Developing	Multiple academic medical centers	Restrosepctive chart review	Sx onset to diagnosis	3.9	Mean	N	N	N	NA	Awareness
34492747	Genotype and phenotypic spectrum of vitamin D dependent rickets type 1A: Our experience and systematic review	200	2021	Vitamin D-dependent rickets type 1	India	Developing	Singel academic medical center	Restrosepctive chart review	Sx onset to diagnosis	2.42	Median	N	NA	N	NA	Improved biochemical diagnosis
34104165	Pitfalls in the diagnosis of gaucher disease in Iraq: A diagnostic experience from a developing country	201	2021	Gaucher disease	Iran	Developing	Singel academic medical center	Restrosepctive chart review	Sx onset to diagnosis	Sub	Not reported	N	Na	N	NA	Improved biochemical diagnosis
33827715	Hereditary angioedema due to C1 inhibitor deficiency in Belarus: epidemiology, access to diagnosis and seven novel mutations in SERPING1 gene	203	2021	Hereditary angioedema	Belarus	Developing	Singel academic medical center	Restrosepctive chart review	Sx onset to diagnosis	19	Median	N	NA	N	NA	Multiple
33519828	A Decade Experience on Severe Combined Immunodeficiency Phenotype in Oman, Bridging to Newborn Screening	205	2021	Severe Combined Immunodeficiency	Oman	Developed	Singel academic medical center	Restrosepctive chart review	Sx onset to diagnosis	0.18	Median	N	Na	N	NA	NBS
32317158	Clinical profile and outcome of cardiac amyloidosis in a Spanish referral center	208	2021	Herdiatary cardiac amylosis	Spain	Developed	Singel academic medical center	Restrosepctive chart review	Sx onset to diagnosis	Sub	Mean	N	Na	N	NA	NONE
31999206	Age of onset as an influencing factor for disease severity in children with familial Mediterranean fever	209	2021	Familial Mediterranean fever	Turkey	Developing	Singel academic medical center	Restrosepctive chart review	Sx onset to diagnosis	Sub	Mean	N	Na	N	NA	NONE
https://academic.oup.com/rheumatology/article/60/Supplement_5/keab723.006/6425220	Register of hereditary auto-inflammatory diseases in a pediatric rheumatology unit	213	2021	Genetic autoinflamtory diseases	Morocco	Developing	Singel academic medical center	Restrosepctive chart review	Presentation to diagnosis	3	Mean	N	Na	N	NA	NONE
33934932	Clinical profile of hereditary angioedema from a tertiary care centre in India	214	2021	Hereditary angioedema	India	Developing	Singel academic medical center	Restrosepctive chart review	Sx onset to diagnosis	10	Median	N	Na	N	NA	NONE
31693653	Twenty-Year Experience of a Single Referral Center on Pediatric Familial Mediterranean Fever: What Has Changed Over the Last Decade?	218	2021	Familial Mediterranean fever	Turkey	Developing	Singel academic medical center	Restrosepctive chart review	Sx onset to diagnosis	1.81	Median	Y	N	N	NA	NONE
28828621	Evaluation of the international severity score for FMF (ISSF) scores in Turkish children diagnosed with FMF: a single-center experience	219	2021	Familial Mediterranean fever	Turkey	Developing	Singel academic medical center	Restrosepctive chart review	Sx onset to diagnosis	3.9	Mean	N	Na	N	NA	NONE
34037998	Clinical benefits of TNF-?ñ inhibitors in Chinese adult patients with NLRP3-associated autoinflammatory disease	220	2021	NLRP3-associated autoinflammatory disease	China	Developing	Singel academic medical center	Restrosepctive chart review	Sx onset to diagnosis	19.8	Mean	N	Na	N	NA	NONE
35426040	Diagnostic Delay of Hereditary Ataxias in Brazil: the Case of Machado-Joseph Disease	224	2022	Machado-Joseph Disease	Brazil	Developing	Multiple academic medical centers	Restrosepctive chart review	Sx onset to diagnosis	5	Median	Y	N	N	NA	Awareness
35218550	Primary hyperoxaluria in Italy: the past 30 years and the near future of a (not so) rare disease	227	2022	Primary hyperoxaluria	Italy	Developed	Multiple academic medical centers	Restrosepctive chart review	Sx onset to diagnosis	Sub	Median	N	N	N	NA	Systems changes to clinical practice
34244165	Prediagnosis pathway benchmarking audit in patients with Duchenne muscular dystrophy	232	2022	Duchenne muscular dystrophy	UK	Developed	National registery	Restrosepctive chart review	Sx onset to diagnosis	2.02	Mean	N	N	N	NA	More research
35464432	Immune Dysregulation in Monogenic Inborn Errors of Immunity in Oman: Over A Decade of Experience From a Single Tertiary Center	234	2022	Inborn errors of immunity	Oman	Developed	Singel academic medical center	Restrosepctive chart review	Sx onset to diagnosis	1.25	Mean and Median	N	NA	N	NA	NBS
34997870	Disorders of Tetrahydrobiopterin Metabolism: Experience from South India	236	2022	Tetrahydrobiopterin deficiencies	India	Developing	Multiple academic medical centers	Restrosepctive chart review	Sx onset to diagnosis	0.75	Median	N	Na	N	NA	NBS
35795805	Presenting Patterns of Genetically Determined Developmental Encephalopathies With Epilepsy and Movement Disorders: A Single Tertiary Center Retrospective Cohort Study	237	2022	Genetic Developmental Encephalopathies	Italy	Developed	Singel academic medical center	Restrosepctive chart review	Sx onset to diagnosis	6.21	Mean	Y	N	N	NA	NONE
https://ard.bmj.com/content/81/Suppl_1/1765.1	PREVALENCE, DIAGNOSTIC DELAY and TREATMENT PROFILE of PATIENTS with MONOGENIC AUTOINFLAMMATORY DISEASES in AN ADULT RHEUMATOLOGY SERVICE of A TERTIARY HOSPITAL	238	2022	Genetic autoinflamtory diseases	Spain	Developed	Singel academic medical center	Restrosepctive chart review	Sx onset to diagnosis	Sub	Median	N	Na	N	NA	NONE
https://ejhm.journals.ekb.eg/article_244542_89d5ff0b06a08f4dd625ceb14491938c.pdf	Characterization of 42 Egyptian Children with Lysosomal Storage Disorders	239	2022	Lysosomal Storage Disorders	Egypt	Developing	Singel academic medical center	Restrosepctive chart review	Presentation to diagnosis	1	Median	N	Na	N	NA	NONE
https://content.iospress.com/articles/journal-of-neuromuscular-diseases/jnd229001	Natural History of Muscular Forms of Fatty Acid Beta-Oxidation Disorder: Description of 44 Patients	243	2022	Fatty-acid beta-oxidation disorder	France	Developed	Multiple academic medical centers	Restrosepctive chart review	Sx onset to diagnosis	13	Average	N	Na	N	NA	NONE
36187872	Spectrum of Movement Disorders of Late-Onset Niemann-Pick Disease Type C	245	2022	Niemann Pick type C	India	Developing	Singel academic medical center	Restrosepctive chart review	Sx onset to diagnosis	Sub	Range	N	Na	N	NA	NONE
https://ped-rheum.biomedcentral.com/articles/10.1186/s12969-022-00729-z	Treatment of hematologic manifestations in a group of patients with monogenic autoinflammatory diseases (AID): Single center experience	246	2022	Genetic autoinflamtory diseases	Russia	Developing	Singel academic medical center	Restrosepctive chart review	Sx onset to diagnosis	2.5	Mean	N	Na	N	NA	NONE
35838820	Algerian Registry for Inborn Errors of Immunity in Children: Report of 887 Children (1985-2021)	247	2022	Inborn errors of immunity	Algeria	Developing	National registery	Restrosepctive chart review	Sx onset to diagnosis	2	Mean	N	N	N	NA	NONE
35965426	Single Institutional Experience with GM1 Gangliosidosis: Clinical and Laboratory Results of 14 Patients	248	2022	GM1-GANGLIOSIDOSIS	Turkey	Developing	Singel academic medical center	Restrosepctive chart review	Sx onset to diagnosis	0.36	Median	N	N	N	NA	NONE
35854365	Hepatic glycogen storage diseases type 0, VI and IX: description of an italian cohort	249	2022	Glycogen storage disease	Italy	Developed	Singel academic medical center	Restrosepctive chart review	Presentation to diagnosis	0.92	Median	N	Na	N	NA	NONE
35792390	Provoked seizures at the onset of progressive disease contribute to diagnosis delay - A tertiary center experience in a cohort of 22 children with CLN2	251	2022	Ceroid lipofuscinosis, neuronal, 2	Serbia	Developed	Singel academic medical center	Restrosepctive chart review	Sx onset to diagnosis	Sub	Mean	N	N	N	NA	NONE
36315648	The clinical and molecular spectrum of ZFYVE26-associated hereditary spastic paraplegia: SPG15	252	2022	ZFYVE26-associated hereditary spastic paraplegia	Multinational	NA	Multiple academic medical centers	Restrosepctive chart review	Sx onset to diagnosis	14.4	Median	N	N	N	NA	NONE
34993563	Genetic and phenotypic variability in adult patients with Niemann Pick type C from Serbia: single-center experience	255	2022	Niemann Pick type C	Serbia	Developed	Singel academic medical center	Restrosepctive chart review	Sx onset to diagnosis	7.7	Mean	N	N	N	NA	NONE
35678462	Understanding barriers to diagnosis in a rare, genetic disease: Delays and errors in diagnosing schwannomatosis	257	2022	Schwannomatosis	USA	Developed	Singel academic medical center	Restrosepctive chart review	Refferal to diagnosis	16.7	Median	N	N	N	NA	Systems changes to clinical practice
28314831	Childhood-onset Leber hereditary optic neuropathy	100	2017	Leber hereditary optic neuropathy	UK	Developed	Literature	Restrospective chart review + literature	Sx onset to diagnosis	Range	Range	N	Na	N	NA	NONE
33827627	Clinical and genetic characteristics of hypophosphatasia in Chinese children	193	2021	Hypophosphatasia	China	Developing	Singel academic medical center	Restrospective chart review + literature	Sx onset to diagnosis	3.18	Median	N	N	N	NA	Awareness
19709101	Hereditary angio-oedema in Denmark: A nationwide survey	21	2009	Hereditary angioedema	Denmark	Developed	Multiple academic medical centers	Restrospective chart review plus questionare	Sx onset to diagnosis	16.3	Mean	N	NA	N	NA	Awareness
https://dx.doi.org/10.1007/s10875-014-0101-9	Clinical findings and molecular study of 55 patients with severe combined immunodeficiency, a report from Iran	62	2014	Severe Combined Immunodeficiency	Iran	Developing	Singel academic medical center	Restrospective chart review plus questionare	Sx onset to diagnosis	0.18	Mean	N	NA	N	NA	NONE
25677409	A restrospective survey of patients's journey before the diagnosis of mevalonate kinase deficiency	63	2015	Mevalonate kinase deficiency	France	Developed	Multiple academic medical centers	Restrospective chart review plus questionare	Sx onset to diagnosis	7.1	Mean	N	NA	N	NA	Awareness
https://dx.doi.org/10.1136/annrheumdis-2019-eular.3643	The longitudinal Eurofever project: An update on enrollment	150	2019	Genetic autoinflamtory diseases	Multinational	NA	International registry	Restrospective chart review plus questionare	Sx onset to diagnosis	5	Median	N	NA	N	NA	More research
31541486	Early-onset granulomatous arthritis, uveitis and skin rash: characterization of skin involvement in Blau syndrome	151	2019	Blau syndrome	France	Developed	Multiple academic medical centers	Restrospective chart review plus questionare	Sx onset to diagnosis	Sub	Mean	N	Na	N	NA	NONE
https://dx.doi.org/10.1002/jimd.12153	Experience of a pediatric department in Algiers on tyrosinemia type1: 18 cases treated with nitisinone	164	2019	Tyrosinemia type 1	Libya	Developing	Singel academic medical center	Restrospective chart review plus questionare	Sx onset to diagnosis	0.29	Mean	N	NA	N	NA	NBS
34474089	Undiagnosed Phenylketonuria Can Exist Everywhere: Results From an International Survey	206	2021	Phenylketonuria	Multinational	NA	International registry	Restrospective chart review plus questionare	Birth to dx	Sub	Not reported	N	Na	N	NA	NBS
33295057	Cystathionine β-synthase deficiency in the E-HOD registry-part I: pyridoxine responsiveness as a determinant of biochemical and clinical phenotype at diagnosis	221	2021	Homocystinuria	Multinational	NA	International registry	Restrospective chart review plus questionare	Sx onset to diagnosis	2	Median	N	N	N	NA	NONE

## Sheet: DDquartileworkings
0.06		2
0.07		5
0.14		10
0.16
0.16
0.16
0.16
0.18
0.18
0.24
0.25
0.29
0.33
0.36
0.4
0.42
0.66
0.7
0.75
0.75
0.8
0.8
0.83
0.83
0.9
0.9
0.9
0.92
0.96
0.96
1
1
1
1
1
1.05
1.07
1.15
1.16
1.17
1.21
1.25
1.31
1.5
1.675
1.76
1.81
1.83
1.83
2
2
2
2
2
2
2
2
2
2.02
2.05
2.13
2.25
2.3
2.4
2.42
2.5
2.5
2.6
2.75
2.75
2.9
2.9
2.91
2.98
3
3
3
3
3
3.03
3.16
3.18
3.2
3.3
3.42
3.5
3.6
3.67
3.68
3.9
3.9
3.9
3.9
4
4
4.06
4.2
4.3
4.3
4.7
5
5
5
5
5.17
5.5
5.7
6
6
6
6
6.2
6.21
6.5
6.6
6.75
6.8
7
7
7
7
7
7.01
7.1
7.2
7.2
7.2
7.3
7.4
7.4
7.4
7.7
7.7
7.8
8
8
8
8.3
8.3
8.5
8.6
8.9
9
9
9
9
9.6
10
10
10
10
10
10
10
10.3
10.5
11
11
11
11
11
11
11.04
11.6
11.8
12
12.03
12.67
12.9
13
13.8
13.9
14
14
14.2
14.2
14.4
14.6
14.8
15
15
15
15.5
15.8
16
16.3
16.4
16.5
16.5
16.7
17.2
18
19
19
19.8
21.5
22.7
23.9
25.7
26
26.3
29
35.8

## Sheet: Devlopedvsdevlopoingstats
Devloped	Devlopoing
0.06	0.14		Meidan devloped	7.1
0.18	0.16		Meidan devloping	2.99
0.42	0.16		T test done on graphpadprism	p value less than 0.01
0.7	0.16
0.75	0.18
0.8	0.25
0.8	0.29
0.83	0.33
0.9	0.36
0.92	0.4
0.96	0.66
1	0.75
1	0.9
1.05	0.9
1.07	0.96
1.17	1
1.25	1
1.675	1.16
1.76	1.21
1.83	1.5
1.83	1.81
2	2
2	2
2.02	2
2.13	2
2.4	2.05
2.6	2.25
2.9	2.3
2.9	2.42
3	2.5
3	2.75
3.16	2.75
3.2	2.98
3.3	3
3.5	3
3.9	3.03
3.9	3.18
4	3.67
4.3	3.68
4.3	3.9
4.7	3.9
5	4.2
6	5
6.21	5
6.5	5.17
6.6	5.5
6.75	6
6.8	7
7	7.01
7	8
7	9
7	10
7.1	10
7.2	10
7.2	11
7.4	11
7.4	11.04
7.4	12.03
7.7	13.9
7.7	14.2
7.8	16
8	16.5
8.3	17.2
8.3	19
8.5	19.8
8.6	26.3
8.9
9
9
9.6
10
10
10
10.5
11
11
11
11
11.8
12
12.67
12.9
13
13.8
14.2
14.6
14.8
15
15
15
15.5
15.8
16.3
16.4
16.5
16.7
18
19
21.5
22.7
23.9
25.7
26
29
35.8

## Sheet: Meanvsmedian 
Mean	Median
0.16	0.06		Meidan devloped	7.1
0.18	0.07		Meidan devloping	3
0.29	0.14		T test done on graphpadprism	p value less than 0.01
0.66	0.16
1.05	0.16
1.07	0.18
1.21	0.24
1.675	0.25
1.76	0.33
1.83	0.36
2	0.7
2	0.75
2.02	0.8
2.05	0.83
2.13	0.83
2.3	0.9
2.4	0.9
2.5	0.9
2.6	0.92
2.75	0.96
2.9	0.96
3	1
3.03	1
3.2	1
3.3	1
3.5	1
3.6	1.15
3.67	1.16
3.9	1.17
3.9	1.31
3.9	1.5
3.9	1.81
4	1.83
4.06	2
4.2	2
4.3	2
5.17	2
5.5	2.25
5.7	2.42
6	2.5
6.21	2.9
6.5	2.98
6.6	3
7	3
7.01	3
7.1	3
7.2	3.16
7.2	3.18
7.4	3.42
7.4	3.68
7.7	4
7.7	4.7
7.8	5
8.3	5
8.3	5
8.9	5
9	6
9	6
9.6	6
10	6.2
10	6.75
10	6.8
10.3	7
11	7
11	7
11	7
11.6	7.2
11.8	7.3
12	8
12.03	8
12.9	8.5
13.8	8.6
14	9
14	10
14.2	10
14.2	10
15	10.5
15.5	11
15.8	11
16.3	11.04
16.4	14.4
16.5	14.6
17.2	14.8
18	15
19	16
19.8	16.5
22.7	16.7
23.9	19
25.7	21.5
26.3	26
35.8	29
